# Supplementary material for: Integrating genomics and transcriptomics reveals candidate genes affecting loin muscle area in Huaxi cattle
Source: PLoS One. 2025 May 9;20(5):e0322026. doi: 10.1371/journal.pone.0322026 (PMC12064012; doi:10.1371/journal.pone.0322026)
Supplement: S1 File — S1 Table. Phenotype statistics of two groups of samples. S2 Table. The annotation of significant SNPs (±100 kb). S3 Table. The information of sequencing reads alignment to Bos taurus reference genome. S4 Table. The significant GO terms and KEGG pathways for differentially expressed genes. S5 Table. The enriched GO terms and KEGG pathways for the hub genes in two significant module. S6 Table. The detailed information of 6 genes associated with loin muscle area identified by GWAS and RNA-seq strategies. (XLSX) [file pone.0322026.s001.xlsx]

## Sheet: Table S1
Table S1.Phenotype statistics of two groups of samples
Groups	Individual number	Mean ± standard deviation（cm2）	Min（cm2）	Max（cm2）	P
L-LMA	6	91.00±6.56	77	97	P<0.001
H-LMA	6	113.33±3.59	109	120

## Sheet: Table S2
Table S2. The annotation of significant SNPs (±100 kb)
SNP ID	Chr	SNP position	P.adj	Gene stable ID	Gene name	Gene start (bp)	Gene end (bp)	Gene type	GC content (%)	Gene description
BovineHD1200013268	12	48368923	6.40541e-17
BovineHD1300012261	13	42247767	6.68402e-08	ENSBTAG00000048591	THBD	41849505	41854998	protein_coding	53.71	thrombomodulin [Source:HGNC Symbol;Acc:HGNC:11784]
				ENSBTAG00000004207	CD93	41878359	41882281	protein_coding	58.07	CD93 molecule [Source:VGNC Symbol;Acc:VGNC:52749]
				ENSBTAG00000049546		41891924	41892355	processed_pseudogene	48.38
BovineHD1400017455	14	62769117	6.30978e-11	ENSBTAG00000054448	RIMS2	60561410	60967763	protein_coding	36.44	regulating synaptic membrane exocytosis 2 [Source:HGNC Symbol;Acc:HGNC:17283]
BovineHD2000018602	20	65011159	4.68015e-09

## Sheet: Table S3
Table S3. The information of sequencing reads alignment to Bos taurus reference genome
Sample ID	Clean reads (bp)	Multiple mapped reads (%)	Uniquely mapped reads (%)	Unmapped reads (%)	Total mapped reads (%)
H1	24222426	3.35	90.4	6.25	96.48
H2	19774032	3.1	90.54	6.35	96.39
H3	25546383	3.79	91.05	5.16	97.12
H4	22205234	3.44	90.72	5.84	96.65
H5	25511884	3.6	90.08	6.32	96.55
H6	23269400	3.06	91.57	5.37	96.89
L1	19779890	2.76	91.52	5.72	96.78
L2	20746665	2.95	91.62	5.44	97.05
L3	20463237	2.94	90.37	6.69	95.97
L4	19801725	2.91	91	6.09	96.77
L5	21243153	2.74	91.83	5.44	97.08
L6	19619414	3.2	90.85	5.95	96.44

## Sheet: Table S4
Table S4. The significant GO terms and KEGG pathways for differentially expressed genes
	ONTOLOGY	ID	Description	GeneRatio	BgRatio	pvalue	p.adjust	qvalue	geneID	Count
GO:0007155	BP	GO:0007155	cell adhesion	127/1892	449/13793	1.57e-16	3.4e-13	2.95e-13	FGA/VTN/VCAN/VIT/LAMA2/NID2/ECM2/ROBO1/NID1/XG/KIRREL1/HMCN2/VCAM1/LYVE1/ITGA9/CNTN1/NOTCH2/CDON/TJP2/CD47/DOCK8/CDH11/THBS1/PCDH18/LAMA4/HSPG2/PCDH7/ITGA8/SPON1/BOC/DCHS1/FAT4/HMCN1/ITGAL/LMLN/TENM2/TJP1/ABI3BP/FER/AKNA/PARVA/FAT1/ITGAV/CCN3/STAB1/LOC616254/VWF/L1CAM/ITGA6/CDH8/LOC534578/JAG1/PCDHA13/CADM3/SELL/PCDH17/CDH23/ITGA4/TGFBI/LAMA5/NECTIN3/CLDN1/ITGA11/ITGA1/PDCD1LG2/LAMA3/LOC518612/IC…	127
GO:0016477	BP	GO:0016477	cell migration	86/1892	306/13793	2e-11	2.17e-08	1.88e-08	VEGFB/FAM89B/S100A2/PTP4A3/S100A14/RHOD/LAMA2/PDGFRB/PLCG1/XG/PDGFC/NEDD9/DOCK10/WWC2/DOCK8/SEMA6D/MERTK/CXCL12/LAMA4/AMOTL2/PDGFD/SEMA4C/SEMA3B/ITGA6/SEMA6A/PIK3C2A/KIT/PIK3CG/TEK/CXCL14/VEGFD/AXL/SELL/FGF2/TNFAIP3/CCL21/NAV1/SEMA3C/LAMA5/FLT1/DOCK2/RELN/FMNL2/LAMA3/CLEC14A/JAM2/SRGAP1/RAP2A/ANXA1/CX3CL1/DOCK5/SRGAP2/GPC6/PLXND1/MMRN2/KDR/DOCK1/SELP/SEMA4F/ITGB2/ITGB8/PODXL/PIK3CD/SDC1/SEMA4G/NT…	86
GO:0098609	BP	GO:0098609	cell-cell adhesion	82/1892	293/13793	7.42e-11	4.16e-08	3.6e-08	FGA/ROBO1/XG/KIRREL1/HMCN2/VCAM1/ITGA9/CNTN1/NOTCH2/CDON/TJP2/CD47/DOCK8/CDH11/PCDH18/HSPG2/PCDH7/ITGA8/BOC/DCHS1/FAT4/HMCN1/ITGAL/TENM2/TJP1/AKNA/FAT1/ITGAV/LOC616254/L1CAM/ITGA6/CDH8/LOC534578/JAG1/PCDHA13/CADM3/SELL/PCDH17/CDH23/ITGA4/NECTIN3/ITGA11/ITGA1/PDCD1LG2/LOC518612/ICAM1/JAM2/PCDH19/ANXA1/CDH5/CDH6/SELP/SNED1/DSP/CDH26/LOC100848799/CXADR/PKP4/CD274/CELSR1/PECAM1/PODXL/S100A9/LIMS1/ADG…	82
GO:0072359	BP	GO:0072359	circulatory system development	49/1892	138/13793	7.65e-11	4.16e-08	3.6e-08	TCAP/HSPB7/VEGFB/MYL2/PDGFRB/TBX3/CALCRL/ANGPT2/ACKR3/THBS1/S1PR1/CALD1/NRP2/AMOTL2/EFNB2/TGFBR2/FN1/CCM2L/DUSP6/NRP1/ADGRA2/ITGAV/LOC509283/HEY1/TEK/TGFBR1/VEGFD/SOX17/MCAM/PPP1R16B/JCAD/FLT1/ANXA1/PTPRJ/CDH5/SERPINF1/GJA1/PTPRB/MMRN2/KDR/HEG1/ADGRG6/RECK/ECSCR/VASH2/THBS2/ZFPM2/MYOCD/NEBL	49
GO:0001525	BP	GO:0001525	angiogenesis	31/1892	68/13793	1.78e-10	7.74e-08	6.72e-08	VEGFB/PDGFRB/CALCRL/ANGPT2/ACKR3/THBS1/S1PR1/CALD1/NRP2/AMOTL2/NRP1/ADGRA2/ITGAV/LOC509283/TEK/VEGFD/SOX17/MCAM/PPP1R16B/JCAD/FLT1/ANXA1/PTPRJ/SERPINF1/PTPRB/MMRN2/KDR/RECK/ECSCR/VASH2/THBS2	31
GO:0001944	BP	GO:0001944	vasculature development	33/1892	78/13793	5.25e-10	1.78e-07	1.55e-07	VEGFB/PDGFRB/CALCRL/ANGPT2/ACKR3/THBS1/S1PR1/CALD1/NRP2/AMOTL2/EFNB2/NRP1/ADGRA2/ITGAV/LOC509283/TEK/VEGFD/SOX17/MCAM/PPP1R16B/JCAD/FLT1/ANXA1/PTPRJ/CDH5/SERPINF1/PTPRB/MMRN2/KDR/RECK/ECSCR/VASH2/THBS2	33
GO:0048870	BP	GO:0048870	cell motility	93/1892	363/13793	7.23e-10	1.78e-07	1.55e-07	VEGFB/FAM89B/S100A2/PTP4A3/S100A14/RSPH9/RHOD/LAMA2/PDGFRB/PLCG1/XG/PDGFC/NEDD9/DOCK10/WWC2/DOCK8/PLD2/SEMA6D/PTEN/MERTK/CXCL12/LAMA4/AMOTL2/PDGFD/SEMA4C/SEMA3B/ITGA6/SEMA6A/PIK3C2A/KIT/PIK3CG/PLD1/TEK/PHACTR1/CXCL14/VEGFD/AXL/SELL/FGF2/TNFAIP3/CCL21/NAV1/SEMA3C/LAMA5/FLT1/DOCK2/RELN/FMNL2/LAMA3/CLEC14A/JAM2/SRGAP1/RAP2A/ANXA1/CX3CL1/DOCK5/SRGAP2/GPC6/PLXND1/MMRN2/KDR/CATSPERD/DOCK1/SELP/ELMO1/SE…	93
GO:0001568	BP	GO:0001568	blood vessel development	32/1892	75/13793	7.39e-10	1.78e-07	1.55e-07	VEGFB/PDGFRB/CALCRL/ANGPT2/ACKR3/THBS1/S1PR1/CALD1/NRP2/AMOTL2/EFNB2/NRP1/ADGRA2/ITGAV/LOC509283/TEK/VEGFD/SOX17/MCAM/PPP1R16B/JCAD/FLT1/ANXA1/PTPRJ/SERPINF1/PTPRB/MMRN2/KDR/RECK/ECSCR/VASH2/THBS2	32
GO:0048514	BP	GO:0048514	blood vessel morphogenesis	32/1892	75/13793	7.39e-10	1.78e-07	1.55e-07	VEGFB/PDGFRB/CALCRL/ANGPT2/ACKR3/THBS1/S1PR1/CALD1/NRP2/AMOTL2/EFNB2/NRP1/ADGRA2/ITGAV/LOC509283/TEK/VEGFD/SOX17/MCAM/PPP1R16B/JCAD/FLT1/ANXA1/PTPRJ/SERPINF1/PTPRB/MMRN2/KDR/RECK/ECSCR/VASH2/THBS2	32
GO:0035239	BP	GO:0035239	tube morphogenesis	33/1892	81/13793	1.7e-09	3.7e-07	3.21e-07	VEGFB/PDGFRB/TBX3/CALCRL/ANGPT2/ACKR3/THBS1/S1PR1/CALD1/NRP2/AMOTL2/EFNB2/NRP1/ADGRA2/ITGAV/LOC509283/TEK/VEGFD/SOX17/MCAM/PPP1R16B/JCAD/FLT1/ANXA1/PTPRJ/SERPINF1/PTPRB/MMRN2/KDR/RECK/ECSCR/VASH2/THBS2	33
GO:0030036	BP	GO:0030036	actin cytoskeleton organization	81/1892	309/13793	2.94e-09	5.8e-07	5.03e-07	TPM1/TCAP/DBN1/TPM2/TNNT3/FHL3/TMOD4/ACTA1/ACTN3/TNNT1/TWF2/KPTN/TESK1/ALKBH4/SYNPO/WASHC1/SMTNL1/XIRP1/LIMD2/MARCKS/FLNB/FCHSD2/TWF1/STARD13/EPB41L2/LIMA1/SHROOM4/ROCK1/IQGAP1/TMOD3/ARHGAP28/MYO1B/CALD1/MTPN/AMOTL2/SCIN/ARHGEF17/CDC42BPA/DLC1/ACTN1/MYO6/PARVA/MYO1E/ADD3/MYO1D/CYFIP2/PHACTR1/PLS3/HIP1/MYO5A/CNN3/PHACTR2/DOCK2/FMNL2/ARHGEF10/ANXA1/EPB41L3/GAS2L3/LCP1/ROCK2/ELMO1/IQGAP2/PLEKHH2/DAA…	81
GO:0048666	BP	GO:0048666	neuron development	73/1892	269/13793	3.58e-09	6.48e-07	5.62e-07	DBN1/DTNBP1/TWF2/TPRN/CAMSAP3/MAP1A/DZANK1/LAMA2/LAMB1/ROBO1/TWF1/FRYL/DOCK10/GPM6B/CDON/TMEM106B/SEMA6D/NRP2/CXCL12/BOC/EFNB2/HMCN1/TENM2/NRP1/SEMA4C/SEMA3B/EPHA3/SLIT2/DOCK7/SEMA6A/CHODL/CYFIP2/SLIT3/GPRIN3/GPM6A/UNC5B/SEMA3C/LAMA5/PBX1/FMR1/LAMA3/APP/SLC4A7/HECW2/MAP1B/KALRN/PLXND1/PBX3/MAP2/SEMA4F/TIAM1/MEGF9/SLITRK6/SEMA4G/PPP1R9A/SEMA3G/SEMA5B/NCKAP1L/PLXNC1/LHX6/ZNF365/SEMA5A/EFNA5/NPTX1/T…	73
GO:0033627	BP	GO:0033627	cell adhesion mediated by integrin	19/1892	33/13793	4.45e-09	7.43e-07	6.45e-07	VTN/ITGA9/ITGA8/ITGAL/ITGAV/ITGA6/ITGA4/ITGA11/ITGA1/ITGB2/ITGB8/PODXL/ITGB4/ITGBL1/ITGB3/SYK/ITGB7/ITGA2/LOC101904063	19
GO:0007169	BP	GO:0007169	transmembrane receptor protein tyrosine kinase signaling pathway	63/1892	224/13793	9.54e-09	1.44e-06	1.25e-06	VEGFB/AKT1S1/DOK4/MAPKAPK2/ACP4/PDGFRA/PDGFRB/PDGFC/NEDD9/ANGPTL1/NTRK2/NTRK3/ANGPT2/FGFR1/MERTK/NRP2/EFNB2/STXBP4/LEPROT/PDGFD/YES1/CBLB/NRP1/EPHA3/STAT6/IGFBP3/FLT4/KIT/TEK/MUSK/VEGFD/AXL/FGF2/EGFR/TIE1/SPRY1/TSPAN14/FLT1/FRS2/AFAP1L2/LYN/DDR2/SOGA1/MMRN2/KDR/PID1/CBL/LCP2/HGF/PIK3R3/ZAP70/LCK/SYK/ERBB3/SH3TC2/MST1R/EFNA5/FLT3/ROR1/FRK/EPHB1/ROR2/EPHA4	63
GO:0030029	BP	GO:0030029	actin filament-based process	82/1892	322/13793	9.95e-09	1.44e-06	1.25e-06	TPM1/TCAP/SCN1B/DBN1/TPM2/TNNT3/FHL3/TMOD4/ACTA1/ACTN3/TNNT1/TWF2/KPTN/TESK1/ALKBH4/SYNPO/WASHC1/SMTNL1/XIRP1/LIMD2/MARCKS/FLNB/FCHSD2/TWF1/STARD13/EPB41L2/LIMA1/SHROOM4/ROCK1/IQGAP1/TMOD3/ARHGAP28/MYO1B/CALD1/MTPN/AMOTL2/SCIN/ARHGEF17/CDC42BPA/DLC1/ACTN1/MYO6/PARVA/MYO1E/ADD3/MYO1D/CYFIP2/PHACTR1/PLS3/HIP1/MYO5A/CNN3/PHACTR2/DOCK2/FMNL2/ARHGEF10/ANXA1/EPB41L3/GAS2L3/LCP1/ROCK2/ELMO1/IQGAP2/PLEKH…	82
GO:0061564	BP	GO:0061564	axon development	48/1892	153/13793	1.31e-08	1.72e-06	1.49e-06	DBN1/MAP1A/LAMA2/LAMB1/ROBO1/GPM6B/CDON/SEMA6D/NRP2/CXCL12/BOC/EFNB2/HMCN1/NRP1/SEMA4C/SEMA3B/EPHA3/SLIT2/DOCK7/SEMA6A/CHODL/CYFIP2/SLIT3/UNC5B/SEMA3C/LAMA5/LAMA3/APP/MAP1B/KALRN/PLXND1/SEMA4F/TIAM1/MEGF9/SLITRK6/SEMA4G/SEMA3G/SEMA5B/PLXNC1/SEMA5A/EFNA5/NPTX1/CHL1/EPHB1/PLXNA4/EPHA4/PLP1/SLITRK4	48
GO:0050790	BP	GO:0050790	regulation of catalytic activity	110/1892	477/13793	1.35e-08	1.72e-06	1.49e-06	NOL3/AKT1S1/DOK7/DBNDD2/DTNBP1/DCUN1D2/AHSG/ACP4/PPP1R15A/HEXIM2/KNG1/APOC3/APOA2/SERPIND1/SERPINA11/PDGFRA/PDGFRB/PDGFC/MYO9A/PTPRC/NTRK2/NTRK3/DOCK10/DOCK6/TIMP3/DOCK8/FGFR1/RASGRP3/IQGAP1/MERTK/DOCK9/SERPINB9/PDGFD/TFPI2/CBLB/ARAP3/PRRC1/SIPA1L1/RASA2/FLT4/DOCK7/KIT/TEK/ARAP2/CYFIP2/EDN1/MUSK/HIP1/ARHGAP29/AXL/ASAP2/PPP1R12A/EGFR/CCL21/TIE1/SPRY1/IRAK3/FLT1/RASAL1/RGL1/LOC100138645/ARHGAP6/RAL…	110
GO:2000026	BP	GO:2000026	regulation of multicellular organismal development	51/1892	168/13793	1.59e-08	1.76e-06	1.52e-06	DBN1/VEGFB/ENPP1/LAMA2/THBS1/SEMA6D/LAMA4/CSF1/SRGN/DUSP6/SEMA4C/SEMA3B/MGP/TNFRSF1B/SEMA6A/HEY1/CHODL/VEGFD/PPP1R16B/NR2C2/SEMA3C/LAMA5/FLT1/SOX6/LAMA3/ANXA1/SERPINF1/PLXND1/KDR/DAAM2/SEMA4F/TIAM1/SLITRK6/ECSCR/VASH2/SEMA4G/SOX5/GPR137B/SEMA3G/SYK/SEMA5B/CD27/THBS2/GATA3/PLXNC1/SEMA5A/TNFSF9/RFLNB/PTHLH/PLXNA4/SLITRK4	51
GO:0007411	BP	GO:0007411	axon guidance	36/1892	100/13793	1.62e-08	1.76e-06	1.52e-06	LAMA2/LAMB1/ROBO1/CDON/SEMA6D/NRP2/CXCL12/BOC/EFNB2/HMCN1/NRP1/SEMA4C/SEMA3B/EPHA3/SLIT2/SEMA6A/CYFIP2/SLIT3/UNC5B/SEMA3C/LAMA5/LAMA3/KALRN/PLXND1/SEMA4F/MEGF9/SEMA4G/SEMA3G/SEMA5B/PLXNC1/SEMA5A/EFNA5/CHL1/EPHB1/PLXNA4/EPHA4	36
GO:0097485	BP	GO:0097485	neuron projection guidance	36/1892	100/13793	1.62e-08	1.76e-06	1.52e-06	LAMA2/LAMB1/ROBO1/CDON/SEMA6D/NRP2/CXCL12/BOC/EFNB2/HMCN1/NRP1/SEMA4C/SEMA3B/EPHA3/SLIT2/SEMA6A/CYFIP2/SLIT3/UNC5B/SEMA3C/LAMA5/LAMA3/KALRN/PLXND1/SEMA4F/MEGF9/SEMA4G/SEMA3G/SEMA5B/PLXNC1/SEMA5A/EFNA5/CHL1/EPHB1/PLXNA4/EPHA4	36
GO:0022008	BP	GO:0022008	neurogenesis	96/1892	402/13793	1.88e-08	1.95e-06	1.69e-06	DBN1/DTNBP1/TWF2/TPRN/IRX3/CAMSAP3/MAP1A/DZANK1/LAMA2/LAMB1/ROBO1/TWF1/FRYL/DOCK10/GPM6B/CDON/TMEM106B/SEMA6D/NRP2/CXCL12/BOC/EFNB2/HMCN1/LPAR1/TENM2/NRP1/SEMA4C/SEMA3B/AKNA/MYO6/EPHA3/SLIT2/TNFRSF1B/DOCK7/SEMA6A/HEY1/CHODL/CYFIP2/SLIT3/GPRIN3/GPM6A/UNC5B/NAV1/SEMA3C/LAMA5/WNT5A/RELN/PBX1/NAV3/FMR1/LAMA3/APP/SLC4A7/CXCR4/HECW2/MAP1B/ANXA1/SERPINF1/NAV2/KALRN/PLXND1/ADGRG6/PBX3/MAP2/BRINP3/DAAM2/S…	96
GO:0035295	BP	GO:0035295	tube development	33/1892	88/13793	2e-08	1.97e-06	1.71e-06	VEGFB/PDGFRB/TBX3/CALCRL/ANGPT2/ACKR3/THBS1/S1PR1/CALD1/NRP2/AMOTL2/EFNB2/NRP1/ADGRA2/ITGAV/LOC509283/TEK/VEGFD/SOX17/MCAM/PPP1R16B/JCAD/FLT1/ANXA1/PTPRJ/SERPINF1/PTPRB/MMRN2/KDR/RECK/ECSCR/VASH2/THBS2	33
GO:0007409	BP	GO:0007409	axonogenesis	46/1892	146/13793	2.25e-08	2.13e-06	1.84e-06	DBN1/MAP1A/LAMA2/LAMB1/ROBO1/CDON/SEMA6D/NRP2/CXCL12/BOC/EFNB2/HMCN1/NRP1/SEMA4C/SEMA3B/EPHA3/SLIT2/DOCK7/SEMA6A/CHODL/CYFIP2/SLIT3/UNC5B/SEMA3C/LAMA5/LAMA3/APP/MAP1B/KALRN/PLXND1/SEMA4F/TIAM1/MEGF9/SLITRK6/SEMA4G/SEMA3G/SEMA5B/PLXNC1/SEMA5A/EFNA5/NPTX1/CHL1/EPHB1/PLXNA4/EPHA4/SLITRK4	46
GO:0007167	BP	GO:0007167	enzyme-linked receptor protein signaling pathway	82/1892	329/13793	2.82e-08	2.55e-06	2.21e-06	VEGFB/AKT1S1/DOK4/FAM89B/DUSP15/MAPKAPK2/ACP4/INHA/PDGFRA/PDGFRB/PDGFC/TWSG1/NEDD9/ANGPTL1/NTRK2/NTRK3/FST/ANGPT2/FGFR1/MERTK/NRP2/INHBB/EFNB2/STXBP4/TGFBR2/LEPROT/PDGFD/YES1/CBLB/NRP1/EPHA3/STAT6/IGFBP3/FLT4/KIT/TEK/BMP2/FSTL1/LEMD3/TGFBR1/MUSK/VEGFD/AXL/BMP4/NPR1/FGF2/EGFR/BMP6/TIE1/SPRY1/TSPAN14/FLT1/FRS2/AFAP1L2/LYN/BMP7/DDR2/SOGA1/MMRN2/KDR/PID1/CBL/GREM1/LOC520336/LCP2/HGF/PIK3R3/ZAP70/LCK/…	82
GO:0048667	BP	GO:0048667	cell morphogenesis involved in neuron differentiation	51/1892	171/13793	3.04e-08	2.64e-06	2.29e-06	DBN1/TPRN/MAP1A/LAMA2/LAMB1/ROBO1/DOCK10/CDON/TMEM106B/SEMA6D/NRP2/CXCL12/BOC/EFNB2/HMCN1/NRP1/SEMA4C/SEMA3B/EPHA3/SLIT2/DOCK7/SEMA6A/CHODL/CYFIP2/SLIT3/UNC5B/SEMA3C/LAMA5/FMR1/LAMA3/APP/HECW2/MAP1B/KALRN/PLXND1/SEMA4F/TIAM1/MEGF9/SLITRK6/SEMA4G/SEMA3G/SEMA5B/PLXNC1/SEMA5A/EFNA5/NPTX1/CHL1/EPHB1/PLXNA4/EPHA4/SLITRK4	51
GO:0031175	BP	GO:0031175	neuron projection development	65/1892	242/13793	3.94e-08	3.29e-06	2.85e-06	DBN1/DTNBP1/TWF2/TPRN/CAMSAP3/MAP1A/LAMA2/LAMB1/ROBO1/TWF1/FRYL/DOCK10/GPM6B/CDON/TMEM106B/SEMA6D/NRP2/CXCL12/BOC/EFNB2/HMCN1/NRP1/SEMA4C/SEMA3B/EPHA3/SLIT2/DOCK7/SEMA6A/CHODL/CYFIP2/SLIT3/GPRIN3/GPM6A/UNC5B/SEMA3C/LAMA5/FMR1/LAMA3/APP/HECW2/MAP1B/KALRN/PLXND1/MAP2/SEMA4F/TIAM1/MEGF9/SLITRK6/SEMA4G/PPP1R9A/SEMA3G/SEMA5B/NCKAP1L/PLXNC1/ZNF365/SEMA5A/EFNA5/NPTX1/CHL1/EPHB1/SAMD14/PLXNA4/EPHA4/PLP1/…	65
GO:0031589	BP	GO:0031589	cell-substrate adhesion	27/1892	68/13793	9.65e-08	7.76e-06	6.73e-06	VTN/VIT/NID2/ECM2/NID1/ITGA9/ITGA8/ITGAL/ABI3BP/PARVA/ITGAV/VWF/ITGA6/ITGA4/ITGA11/ITGA1/MACF1/SNED1/ITGB2/NTN4/ITGB4/LIMS1/ITGBL1/ITGB3/ITGB7/ITGA2/LOC101904063	27
GO:0032989	BP	GO:0032989	cellular anatomical entity morphogenesis	59/1892	217/13793	1.04e-07	8.03e-06	6.96e-06	TCAP/DBN1/TNNT3/TMOD4/ACTA1/TNNT1/MAP1A/LAMA2/LAMB1/ROBO1/DOCK10/CDON/TMEM106B/SEMA6D/TMOD3/NRP2/CXCL12/BOC/EFNB2/HMCN1/NRP1/SEMA4C/SEMA3B/EPHA3/SLIT2/DOCK7/SEMA6A/CHODL/CYFIP2/SLIT3/UNC5B/SEMA3C/LAMA5/FMR1/LAMA3/APP/HECW2/MAP1B/KALRN/PLXND1/SEMA4F/TIAM1/MEGF9/TMOD2/SLITRK6/SEMA4G/SEMA3G/SEMA5B/NCKAP1L/PLXNC1/SEMA5A/EFNA5/NPTX1/CHL1/EPHB1/NEBL/PLXNA4/EPHA4/SLITRK4	59
GO:0048646	BP	GO:0048646	anatomical structure formation involved in morphogenesis	42/1892	134/13793	1.07e-07	8.03e-06	6.96e-06	TCAP/VEGFB/TNNT3/TMOD4/ACTA1/TNNT1/PDGFRB/CALCRL/ANGPT2/ACKR3/THBS1/S1PR1/TMOD3/CALD1/NRP2/AMOTL2/NRP1/ADGRA2/ITGAV/LOC509283/TEK/VEGFD/SOX17/MCAM/LRP6/PPP1R16B/JCAD/FLT1/ANXA1/PTPRJ/SERPINF1/PTPRB/MMRN2/KDR/TBX18/ADGRG6/RECK/TMOD2/ECSCR/VASH2/THBS2/NEBL	42
GO:0044093	BP	GO:0044093	positive regulation of molecular function	77/1892	312/13793	1.16e-07	8.38e-06	7.27e-06	DOK7/DCUN1D2/PPP1R15A/ARC/ABRA/PDGFRA/PDGFRB/PDGFC/MYO9A/NTRK2/TCAF1/NTRK3/DOCK10/DOCK6/DOCK8/FGFR1/RASGRP3/MERTK/DOCK9/PDGFD/ARAP3/PRRC1/SIPA1L1/FLT4/DOCK7/KIT/TEK/ARAP2/CYFIP2/EDN1/MUSK/HIP1/ARHGAP29/AXL/LRP6/ASAP2/PPP1R12A/EGFR/CCL21/TIE1/IRAK3/FLT1/RGL1/ARHGAP6/RALGAPB/PARM1/DDR2/CX3CL1/SIPA1L2/KDR/CAMKK2/TRAF5/RASGRF2/TIAM1/ASAP1/ARHGAP45/ARHGAP25/AKAP9/TRIM62/ADAP2/STAC/RALGPS2/APH1B/JMY/IL…	77
GO:0000902	BP	GO:0000902	cell morphogenesis	65/1892	249/13793	1.26e-07	8.82e-06	7.65e-06	DBN1/TPRN/MAP1A/LAMA2/LAMB1/ROBO1/FRYL/DOCK10/CDON/CDH11/TMEM106B/SEMA6D/NRP2/CXCL12/BOC/EFNB2/HMCN1/NRP1/SEMA4C/SEMA3B/EPHA3/SLIT2/DOCK7/SEMA6A/CDH8/CHODL/CYFIP2/PHIP/SLIT3/UNC5B/CDH23/SEMA3C/LAMA5/PALM2/FMNL2/FMR1/LAMA3/APP/HECW2/MAP1B/ANXA1/CDH5/KALRN/PLXND1/BRWD3/CDH6/ARHGEF28/SEMA4F/CDH26/TIAM1/MEGF9/SLITRK6/SEMA4G/SEMA3G/SEMA5B/NCKAP1L/PLXNC1/SEMA5A/EFNA5/NPTX1/CHL1/EPHB1/PLXNA4/EPHA4/SLITR…	65
GO:0048699	BP	GO:0048699	generation of neurons	86/1892	364/13793	1.72e-07	1.17e-05	1.01e-05	DBN1/DTNBP1/TWF2/TPRN/IRX3/CAMSAP3/MAP1A/DZANK1/LAMA2/LAMB1/ROBO1/TWF1/FRYL/DOCK10/GPM6B/CDON/TMEM106B/SEMA6D/NRP2/CXCL12/BOC/EFNB2/HMCN1/TENM2/NRP1/SEMA4C/SEMA3B/AKNA/MYO6/EPHA3/SLIT2/DOCK7/SEMA6A/HEY1/CHODL/CYFIP2/SLIT3/GPRIN3/GPM6A/UNC5B/NAV1/SEMA3C/LAMA5/WNT5A/RELN/PBX1/FMR1/LAMA3/APP/SLC4A7/HECW2/MAP1B/KALRN/PLXND1/PBX3/MAP2/BRINP3/SEMA4F/TIAM1/RUNX2/MEGF9/SLITRK6/EMX2/SEMA4G/PPP1R9A/DISC1/S…	86
GO:0050793	BP	GO:0050793	regulation of developmental process	73/1892	295/13793	2.2e-07	1.45e-05	1.25e-05	DBN1/VEGFB/METRNL/MYF6/CEBPD/ENPP1/LAMA2/NOTCH2/WWC2/THBS1/FGFR1/SEMA6D/LAMA4/CSF1/PDE3A/SRGN/NOTCH1/LATS1/DUSP6/SEMA4C/SEMA3B/MGP/TNFRSF1B/SEMA6A/HEY1/CHODL/PHIP/VEGFD/PPP1R16B/NR2C2/SEMA3C/LAMA5/LOC534155/FLT1/SOX6/PALM2/FMNL2/FMR1/LAMA3/HECW2/ANXA1/SERPINF1/NOTCH3/PLXND1/KDR/BRWD3/BRINP3/DAAM2/SEMA4F/TIAM1/RUNX2/SLITRK6/ECSCR/VASH2/SEMA4G/SOX5/GPR137B/SEMA3G/SYK/SEMA5B/CD27/THBS2/GATA3/PLXNC1/…	73
GO:0048812	BP	GO:0048812	neuron projection morphogenesis	51/1892	184/13793	3.95e-07	2.52e-05	2.19e-05	DBN1/MAP1A/LAMA2/LAMB1/ROBO1/DOCK10/CDON/TMEM106B/SEMA6D/NRP2/CXCL12/BOC/EFNB2/HMCN1/NRP1/SEMA4C/SEMA3B/EPHA3/SLIT2/DOCK7/SEMA6A/CHODL/CYFIP2/SLIT3/UNC5B/SEMA3C/LAMA5/FMR1/LAMA3/APP/HECW2/MAP1B/KALRN/PLXND1/SEMA4F/TIAM1/MEGF9/SLITRK6/SEMA4G/SEMA3G/SEMA5B/NCKAP1L/PLXNC1/SEMA5A/EFNA5/NPTX1/CHL1/EPHB1/PLXNA4/EPHA4/SLITRK4	51
GO:0048858	BP	GO:0048858	cell projection morphogenesis	51/1892	186/13793	5.67e-07	3.42e-05	2.97e-05	DBN1/MAP1A/LAMA2/LAMB1/ROBO1/DOCK10/CDON/TMEM106B/SEMA6D/NRP2/CXCL12/BOC/EFNB2/HMCN1/NRP1/SEMA4C/SEMA3B/EPHA3/SLIT2/DOCK7/SEMA6A/CHODL/CYFIP2/SLIT3/UNC5B/SEMA3C/LAMA5/FMR1/LAMA3/APP/HECW2/MAP1B/KALRN/PLXND1/SEMA4F/TIAM1/MEGF9/SLITRK6/SEMA4G/SEMA3G/SEMA5B/NCKAP1L/PLXNC1/SEMA5A/EFNA5/NPTX1/CHL1/EPHB1/PLXNA4/EPHA4/SLITRK4	51
GO:0120039	BP	GO:0120039	plasma membrane bounded cell projection morphogenesis	51/1892	186/13793	5.67e-07	3.42e-05	2.97e-05	DBN1/MAP1A/LAMA2/LAMB1/ROBO1/DOCK10/CDON/TMEM106B/SEMA6D/NRP2/CXCL12/BOC/EFNB2/HMCN1/NRP1/SEMA4C/SEMA3B/EPHA3/SLIT2/DOCK7/SEMA6A/CHODL/CYFIP2/SLIT3/UNC5B/SEMA3C/LAMA5/FMR1/LAMA3/APP/HECW2/MAP1B/KALRN/PLXND1/SEMA4F/TIAM1/MEGF9/SLITRK6/SEMA4G/SEMA3G/SEMA5B/NCKAP1L/PLXNC1/SEMA5A/EFNA5/NPTX1/CHL1/EPHB1/PLXNA4/EPHA4/SLITRK4	51
GO:0051239	BP	GO:0051239	regulation of multicellular organismal process	98/1892	442/13793	5.98e-07	3.51e-05	3.04e-05	SCN1B/DBN1/VEGFB/TNNT3/TNNT1/DLGAP4/ZNF787/PANX2/S100A1/KNG1/APOC3/FGA/ENPP1/LAMA2/PLCG1/IL18R1/AGTR1/WWC2/ADRA2B/DOCK8/THBS1/F2R/SEMA6D/LAMA4/IL33/CSF1/PDE3A/SRGN/LATS1/DUSP6/SEMA4C/SEMA3B/MGP/TNFRSF1B/SEMA6A/HEY1/TEK/CHODL/EDN1/PROCR/VEGFD/PPP1R16B/NR2C2/IRAK3/SEMA3C/LAMA5/FLT1/SOX6/AFAP1L2/PDCD1LG2/LAMA3/STING1/ZBTB11/LITAF/ANXA1/SERPINF1/PLXND1/MMRN2/KDR/TLR7/DAAM2/SEMA4F/TIAM1/LOC104968484/C…	98
GO:0043085	BP	GO:0043085	positive regulation of catalytic activity	64/1892	255/13793	7.15e-07	4.08e-05	3.54e-05	DOK7/DCUN1D2/PPP1R15A/PDGFRA/PDGFRB/PDGFC/MYO9A/NTRK2/NTRK3/DOCK10/DOCK6/DOCK8/FGFR1/RASGRP3/MERTK/DOCK9/PDGFD/ARAP3/PRRC1/SIPA1L1/FLT4/DOCK7/KIT/TEK/ARAP2/CYFIP2/EDN1/MUSK/HIP1/ARHGAP29/AXL/ASAP2/PPP1R12A/EGFR/CCL21/TIE1/FLT1/RGL1/ARHGAP6/RALGAPB/PARM1/DDR2/CX3CL1/SIPA1L2/KDR/CAMKK2/RASGRF2/TIAM1/ASAP1/ARHGAP45/ARHGAP25/ADAP2/RALGPS2/APH1B/ERBB3/ASAP3/MST1R/FLT3/ROR1/NLRP1/CCL22/ROR2/CHN2/RASSF2	64
GO:0030182	BP	GO:0030182	neuron differentiation	81/1892	348/13793	7.5e-07	4.18e-05	3.62e-05	DBN1/DTNBP1/TWF2/TPRN/IRX3/CAMSAP3/MAP1A/DZANK1/LAMA2/LAMB1/ROBO1/TWF1/FRYL/DOCK10/GPM6B/CDON/TMEM106B/SEMA6D/NRP2/CXCL12/BOC/EFNB2/HMCN1/TENM2/NRP1/SEMA4C/SEMA3B/MYO6/EPHA3/SLIT2/DOCK7/SEMA6A/HEY1/CHODL/CYFIP2/SLIT3/GPRIN3/GPM6A/UNC5B/SEMA3C/LAMA5/WNT5A/PBX1/FMR1/LAMA3/APP/SLC4A7/HECW2/MAP1B/KALRN/PLXND1/PBX3/MAP2/BRINP3/SEMA4F/TIAM1/RUNX2/MEGF9/SLITRK6/EMX2/SEMA4G/PPP1R9A/SEMA3G/SEMA5B/NCKAP1L/…	81
GO:0048585	BP	GO:0048585	negative regulation of response to stimulus	71/1892	294/13793	8.58e-07	4.66e-05	4.04e-05	NOL3/AKT1S1/NFKBIL1/FAM89B/DUSP26/KPTN/AXIN1/ACP4/DUSP8/KNG1/FGA/SVEP1/FST/NLRC3/SESN3/SEMA6D/PTGER4/CFLAR/PDE3A/SPRED2/LEPROT/SARM1/RORA/CBLB/DUSP6/SEMA4C/SEMA3B/RASA2/TNFAIP8L1/TNFRSF1B/LOC509283/DAB2/SEMA6A/LEMD3/DKK1/SPRED1/SPRY1/IRAK3/SEMA3C/RASAL1/EYA2/TRABD2B/ANXA1/MMRN2/PID1/TCIM/CBL/TNFAIP6/SEMA4F/MCC/ARHGAP25/CGAS/GREM1/DACT1/SYNGAP1/TPBG/DEPTOR/SEMA4G/NPHP4/SEMA3G/SEMA5B/SEMA5A/PDCD1/S…	71
GO:0030198	BP	GO:0030198	extracellular matrix organization	27/1892	77/13793	1.78e-06	9.04e-05	7.85e-05	VIT/ECM2/FBLN1/COL6A6/ADAMTS2/ADAMTSL3/MMP16/ADAMTS12/ABI3BP/ADAMTS5/MMP14/MMP2/ADAMTS15/TGFBI/ADAMTS10/HAS2/ADAMTS1/SMOC1/RECK/ADAMTSL1/ADAMTS4/MFAP4/NTN4/NDNF/ADAMTS9/ADAMTS16/COL6A5	27
GO:0045229	BP	GO:0045229	external encapsulating structure organization	27/1892	77/13793	1.78e-06	9.04e-05	7.85e-05	VIT/ECM2/FBLN1/COL6A6/ADAMTS2/ADAMTSL3/MMP16/ADAMTS12/ABI3BP/ADAMTS5/MMP14/MMP2/ADAMTS15/TGFBI/ADAMTS10/HAS2/ADAMTS1/SMOC1/RECK/ADAMTSL1/ADAMTS4/MFAP4/NTN4/NDNF/ADAMTS9/ADAMTS16/COL6A5	27
GO:0007160	BP	GO:0007160	cell-matrix adhesion	20/1892	48/13793	1.79e-06	9.04e-05	7.85e-05	VTN/NID2/NID1/ITGA9/ITGA8/ITGAL/ITGAV/ITGA6/ITGA4/ITGA11/ITGA1/MACF1/SNED1/ITGB2/ITGB4/ITGBL1/ITGB3/ITGB7/ITGA2/LOC101904063	20
GO:0007229	BP	GO:0007229	integrin-mediated signaling pathway	19/1892	45/13793	2.55e-06	0.000125852	0.000109176	ITGA9/ITGA8/ITGAL/ITGAV/ITGA6/ITGA4/ITGA11/ITGA1/ITGB2/ITGB8/ITGB4/LIMS1/ITGBL1/ITGB3/ITGB7/ITGA2/TXK/LOC101904063/FYB1	19
GO:0043062	BP	GO:0043062	extracellular structure organization	27/1892	79/13793	3.14e-06	0.000151391	0.000131332	VIT/ECM2/FBLN1/COL6A6/ADAMTS2/ADAMTSL3/MMP16/ADAMTS12/ABI3BP/ADAMTS5/MMP14/MMP2/ADAMTS15/TGFBI/ADAMTS10/HAS2/ADAMTS1/SMOC1/RECK/ADAMTSL1/ADAMTS4/MFAP4/NTN4/NDNF/ADAMTS9/ADAMTS16/COL6A5	27
GO:0007264	BP	GO:0007264	small GTPase-mediated signal transduction	56/1892	223/13793	3.41e-06	0.000161052	0.000139712	HRAS/ARFGAP1/ABRA/RHOD/STARD13/DOCK10/EPS8/DOCK6/DOCK8/LPAR6/ROCK1/F2R/RASGRP3/ARHGAP28/DOCK9/DENND4C/RAPGEF6/DLC1/SIPA1L1/RASA2/DOCK7/ARHGAP31/RND3/RAB30/SPRY1/ITSN2/RASAL1/RGL1/DOCK2/PSD3/RHOJ/RALGAPB/ARHGAP20/NGFR/ARHGEF3/RAP2A/DOCK5/KRAS/SIPA1L2/ROCK2/DOCK1/ARHGEF28/MCF2L/RASGRF2/TIAM1/ARHGAP25/SYNGAP1/RALGPS2/F2RL2/GPR17/ARFGEF3/ARHGAP32/ARHGAP30/RAC2/DOCK4/CHN2	56
GO:0030334	BP	GO:0030334	regulation of cell migration	38/1892	131/13793	3.56e-06	0.000164624	0.000142812	VEGFB/FAM89B/S100A14/LAMA2/PDGFRB/PLCG1/XG/PDGFC/DOCK10/DOCK8/SEMA6D/CXCL12/LAMA4/AMOTL2/PDGFD/SEMA4C/SEMA3B/SEMA6A/KIT/TEK/VEGFD/FGF2/SEMA3C/LAMA5/LAMA3/SRGAP1/RAP2A/ANXA1/SRGAP2/PLXND1/MMRN2/SEMA4F/SEMA4G/SEMA3G/SEMA5B/PLXNC1/SEMA5A/PLXNA4	38
GO:0051093	BP	GO:0051093	negative regulation of developmental process	23/1892	64/13793	6.38e-06	0.000288474	0.000250251	ENPP1/WWC2/THBS1/SEMA6D/SRGN/SEMA4C/SEMA3B/SEMA6A/HEY1/SEMA3C/ANXA1/SERPINF1/DAAM2/SEMA4F/ECSCR/SEMA4G/GPR137B/SEMA3G/SEMA5B/THBS2/SEMA5A/RFLNB/NOG	23
GO:0002040	BP	GO:0002040	sprouting angiogenesis	9/1892	13/13793	7.16e-06	0.000317536	0.000275463	VEGFB/ADGRA2/LOC509283/VEGFD/PPP1R16B/JCAD/ANXA1/MMRN2/RECK	9
GO:0032101	BP	GO:0032101	regulation of response to external stimulus	42/1892	155/13793	7.58e-06	0.000329323	0.000285688	VEGFB/NFKBIL1/MAPKAPK3/MAPKAPK2/S100A14/KNG1/FGA/CD47/TLR4/F2R/SEMA6D/PTGER4/CXCL12/IL33/IL1R1/IFI16/SARM1/RORA/SEMA4C/SEMA3B/TNFRSF1B/SEMA6A/PARP9/VEGFD/SEMA3C/STING1/CADM1/LOC101905041/HERC5/ANXA1/KLK7/TLR5/TLR7/TNFAIP6/SEMA4F/CGAS/TLR3/SEMA4G/SEMA3G/SEMA5B/SEMA5A/TLR8	42
GO:0030335	BP	GO:0030335	positive regulation of cell migration	24/1892	69/13793	7.74e-06	0.000329806	0.000286107	VEGFB/FAM89B/S100A14/PDGFRB/PLCG1/XG/PDGFC/DOCK8/SEMA6D/CXCL12/PDGFD/SEMA4C/SEMA3B/SEMA6A/KIT/TEK/VEGFD/SEMA3C/ANXA1/SEMA4F/SEMA4G/SEMA3G/SEMA5B/SEMA5A	24
GO:0045595	BP	GO:0045595	regulation of cell differentiation	43/1892	162/13793	1.05e-05	0.000436727	0.000378861	DBN1/METRNL/MYF6/CEBPD/ENPP1/FGFR1/SEMA6D/CSF1/PDE3A/SEMA4C/SEMA3B/TNFRSF1B/SEMA6A/HEY1/CHODL/SEMA3C/LOC534155/SOX6/ANXA1/SERPINF1/PLXND1/BRINP3/DAAM2/SEMA4F/TIAM1/RUNX2/SEMA4G/SOX5/GPR137B/SEMA3G/SYK/SEMA5B/CD27/GATA3/PLXNC1/MYF5/SEMA5A/TNFSF9/APC2/RFLNB/PTHLH/PLXNA4/NOG	43
GO:0040011	BP	GO:0040011	locomotion	55/1892	226/13793	1.13e-05	0.000458732	0.000397951	VEGFB/FAM89B/S100A14/LAMA2/PDGFRB/PLCG1/XG/PDGFC/DOCK10/DOCK8/ACKR3/SEMA6D/CXCL12/LAMA4/AMOTL2/PDGFD/FER/SEMA4C/SEMA3B/SLIT2/SEMA6A/KIT/TEK/CXCL14/VEGFD/SLIT3/FGF2/CCL21/SEMA3C/LAMA5/LAMA3/CXCR4/SRGAP1/RAP2A/ANXA1/CX3CL1/SRGAP2/PLXND1/MMRN2/PTAFR/ACKR4/SEMA4F/SEMA4G/S100A9/SEMA3G/CCR8/SEMA5B/PLXNC1/SEMA5A/CX3CR1/CCR4/CCL22/DOCK4/C5AR1/PLXNA4	55
GO:0001667	BP	GO:0001667	ameboidal-type cell migration	19/1892	49/13793	1.14e-05	0.000458732	0.000397951	S100A2/PTP4A3/PLCG1/SEMA6D/AMOTL2/SEMA4C/SEMA3B/SEMA6A/TEK/SEMA3C/ANXA1/PLXND1/MMRN2/SEMA4F/SEMA4G/S100A9/SEMA3G/SEMA5B/SEMA5A	19
GO:0120036	BP	GO:0120036	plasma membrane bounded cell projection organization	95/1892	458/13793	1.71e-05	0.00067359	0.00058434	DBN1/LRRC61/FUZ/DTNBP1/TWF2/B9D2/TPRN/RSPH9/CAMSAP3/MAP1A/LAMA2/LAMB1/ROBO1/TWF1/FRYL/DOCK10/GPM6B/EPS8/CDON/TMEM106B/SEMA6D/TCTN2/NRP2/CXCL12/BOC/EFNB2/HMCN1/NRP1/SEMA4C/SEPTIN6/SEMA3B/PARVA/EPHA3/SLIT2/DOCK7/SEMA6A/PLD1/CHODL/CYFIP2/ARL13B/DZIP1/SLIT3/GPRIN3/GPM6A/UNC5B/WDR35/SEMA3C/LAMA5/CILK1/FMR1/LAMA3/APP/TTBK2/CPLANE1/CDC14B/ABLIM1/HECW2/MAP1B/KALRN/CEP126/PLXND1/TMEM17/CC2D2A/CEP162/MAP2/…	95
GO:0033674	BP	GO:0033674	positive regulation of kinase activity	27/1892	86/13793	1.87e-05	0.000727063	0.000630727	DOK7/PDGFRA/PDGFRB/PDGFC/NTRK2/NTRK3/FGFR1/MERTK/PDGFD/PRRC1/FLT4/KIT/TEK/MUSK/AXL/EGFR/TIE1/FLT1/DDR2/KDR/CAMKK2/ERBB3/MST1R/FLT3/ROR1/ROR2/RASSF2	27
GO:2000145	BP	GO:2000145	regulation of cell motility	38/1892	140/13793	1.94e-05	0.00073129	0.000634394	VEGFB/FAM89B/S100A14/LAMA2/PDGFRB/PLCG1/XG/PDGFC/DOCK10/DOCK8/SEMA6D/CXCL12/LAMA4/AMOTL2/PDGFD/SEMA4C/SEMA3B/SEMA6A/KIT/TEK/VEGFD/FGF2/SEMA3C/LAMA5/LAMA3/SRGAP1/RAP2A/ANXA1/SRGAP2/PLXND1/MMRN2/SEMA4F/SEMA4G/SEMA3G/SEMA5B/PLXNC1/SEMA5A/PLXNA4	38
GO:0098742	BP	GO:0098742	cell-cell adhesion via plasma-membrane adhesion molecules	33/1892	115/13793	1.95e-05	0.00073129	0.000634394	HMCN2/NOTCH2/CDH11/PCDH18/PCDH7/DCHS1/FAT4/HMCN1/TENM2/FAT1/CDH8/JAG1/PCDHA13/CADM3/SELL/PCDH17/CDH23/NECTIN3/LOC518612/PCDH19/CDH5/CDH6/SELP/SNED1/CDH26/LOC100848799/CELSR1/PECAM1/ADGRL3/TENM3/TENM4/IGSF11/LRRC4	33
GO:0051336	BP	GO:0051336	regulation of hydrolase activity	63/1892	275/13793	2.11e-05	0.000770623	0.000668515	NOL3/AHSG/PPP1R15A/KNG1/APOC3/APOA2/SERPIND1/SERPINA11/MYO9A/DOCK10/DOCK6/TIMP3/DOCK8/RASGRP3/IQGAP1/DOCK9/SERPINB9/TFPI2/ARAP3/SIPA1L1/RASA2/DOCK7/ARAP2/CYFIP2/HIP1/ARHGAP29/ASAP2/PPP1R12A/CCL21/RASAL1/RGL1/ARHGAP6/RALGAPB/SERPINE2/ANXA1/CX3CL1/SERPINF1/TIMP4/PLXND1/SIPA1L2/IQGAP2/RECK/NF1/RASGRF2/TIAM1/ASAP1/ARHGAP45/ARHGAP25/RASAL2/SYNGAP1/ADAP2/RALGPS2/TFPI/ASAP3/PLXNC1/VAV3/VAV1/SERPINA5/NLR…	63
GO:0010721	BP	GO:0010721	negative regulation of cell development	14/1892	31/13793	2.13e-05	0.000770623	0.000668515	SEMA6D/SEMA4C/SEMA3B/SEMA6A/SEMA3C/ANXA1/DAAM2/SEMA4F/SEMA4G/GPR137B/SEMA3G/SEMA5B/SEMA5A/RFLNB	14
GO:0030030	BP	GO:0030030	cell projection organization	95/1892	464/13793	2.92e-05	0.00103561	0.00089839	DBN1/LRRC61/FUZ/DTNBP1/TWF2/B9D2/TPRN/RSPH9/CAMSAP3/MAP1A/LAMA2/LAMB1/ROBO1/TWF1/FRYL/DOCK10/GPM6B/EPS8/CDON/TMEM106B/SEMA6D/TCTN2/NRP2/CXCL12/BOC/EFNB2/HMCN1/NRP1/SEMA4C/SEPTIN6/SEMA3B/PARVA/EPHA3/SLIT2/DOCK7/SEMA6A/PLD1/CHODL/CYFIP2/ARL13B/DZIP1/SLIT3/GPRIN3/GPM6A/UNC5B/WDR35/SEMA3C/LAMA5/CILK1/FMR1/LAMA3/APP/TTBK2/CPLANE1/CDC14B/ABLIM1/HECW2/MAP1B/KALRN/CEP126/PLXND1/TMEM17/CC2D2A/CEP162/MAP2/…	95
GO:2000147	BP	GO:2000147	positive regulation of cell motility	24/1892	74/13793	2.96e-05	0.00103561	0.00089839	VEGFB/FAM89B/S100A14/PDGFRB/PLCG1/XG/PDGFC/DOCK8/SEMA6D/CXCL12/PDGFD/SEMA4C/SEMA3B/SEMA6A/KIT/TEK/VEGFD/SEMA3C/ANXA1/SEMA4F/SEMA4G/SEMA3G/SEMA5B/SEMA5A	24
GO:0043087	BP	GO:0043087	regulation of GTPase activity	39/1892	148/13793	3.16e-05	0.00109007	0.000945631	MYO9A/DOCK10/DOCK6/DOCK8/RASGRP3/IQGAP1/DOCK9/ARAP3/SIPA1L1/RASA2/DOCK7/ARAP2/ARHGAP29/ASAP2/CCL21/RASAL1/RGL1/RALGAPB/CX3CL1/PLXND1/SIPA1L2/IQGAP2/NF1/RASGRF2/TIAM1/ASAP1/ARHGAP45/ARHGAP25/RASAL2/SYNGAP1/ADAP2/RALGPS2/ASAP3/PLXNC1/VAV3/VAV1/CCL22/CHN2/PLXNA4	39
GO:0051347	BP	GO:0051347	positive regulation of transferase activity	29/1892	98/13793	3.26e-05	0.00110805	0.000961234	DOK7/DCUN1D2/PDGFRA/PDGFRB/PDGFC/NTRK2/NTRK3/FGFR1/MERTK/PDGFD/PRRC1/FLT4/KIT/TEK/MUSK/AXL/EGFR/TIE1/FLT1/PARM1/DDR2/KDR/CAMKK2/ERBB3/MST1R/FLT3/ROR1/ROR2/RASSF2	29
GO:0043549	BP	GO:0043549	regulation of kinase activity	40/1892	154/13793	3.6e-05	0.00120401	0.00104448	AKT1S1/DOK7/DBNDD2/DTNBP1/ACP4/HEXIM2/PDGFRA/PDGFRB/PDGFC/PTPRC/NTRK2/NTRK3/FGFR1/MERTK/PDGFD/CBLB/PRRC1/FLT4/KIT/TEK/MUSK/AXL/EGFR/TIE1/SPRY1/IRAK3/FLT1/CCND1/DDR2/KDR/PPM1E/CAMKK2/CBL/CCNJ/ERBB3/MST1R/FLT3/ROR1/ROR2/RASSF2	40
GO:0040017	BP	GO:0040017	positive regulation of locomotion	24/1892	75/13793	3.79e-05	0.00124445	0.00107956	VEGFB/FAM89B/S100A14/PDGFRB/PLCG1/XG/PDGFC/DOCK8/SEMA6D/CXCL12/PDGFD/SEMA4C/SEMA3B/SEMA6A/KIT/TEK/VEGFD/SEMA3C/ANXA1/SEMA4F/SEMA4G/SEMA3G/SEMA5B/SEMA5A	24
GO:0040012	BP	GO:0040012	regulation of locomotion	38/1892	144/13793	3.84e-05	0.00124445	0.00107956	VEGFB/FAM89B/S100A14/LAMA2/PDGFRB/PLCG1/XG/PDGFC/DOCK10/DOCK8/SEMA6D/CXCL12/LAMA4/AMOTL2/PDGFD/SEMA4C/SEMA3B/SEMA6A/KIT/TEK/VEGFD/FGF2/SEMA3C/LAMA5/LAMA3/SRGAP1/RAP2A/ANXA1/SRGAP2/PLXND1/MMRN2/SEMA4F/SEMA4G/SEMA3G/SEMA5B/PLXNC1/SEMA5A/PLXNA4	38
GO:0051241	BP	GO:0051241	negative regulation of multicellular organismal process	30/1892	104/13793	4.11e-05	0.00131373	0.00113966	KNG1/APOC3/FGA/WWC2/THBS1/SEMA6D/SRGN/SEMA4C/SEMA3B/SEMA6A/PROCR/IRAK3/SEMA3C/PDCD1LG2/ANXA1/SERPINF1/MMRN2/DAAM2/SEMA4F/ECSCR/CD274/SEMA4G/GPR137B/SEMA3G/SEMA5B/THBS2/SEMA5A/CD84/PAG1/RFLNB	30
GO:0022603	BP	GO:0022603	regulation of anatomical structure morphogenesis	33/1892	119/13793	4.19e-05	0.00131841	0.00114372	DBN1/VEGFB/THBS1/SEMA6D/SEMA4C/SEMA3B/SEMA6A/CHODL/PHIP/VEGFD/PPP1R16B/SEMA3C/FLT1/PALM2/FMNL2/FMR1/HECW2/ANXA1/SERPINF1/PLXND1/KDR/BRWD3/SEMA4F/TIAM1/ECSCR/VASH2/SEMA4G/SEMA3G/SEMA5B/THBS2/PLXNC1/SEMA5A/PLXNA4	33
GO:0071526	BP	GO:0071526	semaphorin-plexin signaling pathway	13/1892	29/13793	4.63e-05	0.00143609	0.00124581	SEMA6D/SEMA4C/SEMA3B/SEMA6A/SEMA3C/PLXND1/SEMA4F/SEMA4G/SEMA3G/SEMA5B/PLXNC1/SEMA5A/PLXNA4	13
GO:0045596	BP	GO:0045596	negative regulation of cell differentiation	17/1892	45/13793	4.86e-05	0.00148741	0.00129033	ENPP1/SEMA6D/SEMA4C/SEMA3B/SEMA6A/HEY1/SEMA3C/ANXA1/DAAM2/SEMA4F/SEMA4G/GPR137B/SEMA3G/SEMA5B/SEMA5A/RFLNB/NOG	17
GO:0050768	BP	GO:0050768	negative regulation of neurogenesis	11/1892	22/13793	5.16e-05	0.00153407	0.00133081	SEMA6D/SEMA4C/SEMA3B/SEMA6A/SEMA3C/DAAM2/SEMA4F/SEMA4G/SEMA3G/SEMA5B/SEMA5A	11
GO:0051961	BP	GO:0051961	negative regulation of nervous system development	11/1892	22/13793	5.16e-05	0.00153407	0.00133081	SEMA6D/SEMA4C/SEMA3B/SEMA6A/SEMA3C/DAAM2/SEMA4F/SEMA4G/SEMA3G/SEMA5B/SEMA5A	11
GO:0007015	BP	GO:0007015	actin filament organization	49/1892	206/13793	6.21e-05	0.00182266	0.00158116	TPM1/TCAP/DBN1/TPM2/TMOD4/ACTA1/TWF2/KPTN/TESK1/SYNPO/WASHC1/XIRP1/LIMD2/MARCKS/FCHSD2/TWF1/LIMA1/SHROOM4/TMOD3/ARHGAP28/MYO1B/CALD1/MTPN/SCIN/MYO6/MYO1E/ADD3/MYO1D/CYFIP2/PHACTR1/PLS3/HIP1/MYO5A/ARHGEF10/GAS2L3/LCP1/ELMO1/PLEKHH2/FCHSD1/ARHGAP25/TMOD2/KANK4/PPP1R9A/JMY/RFLNB/MYO1G/NEBL/SAMD14/FHDC1	49
GO:0045926	BP	GO:0045926	negative regulation of growth	12/1892	26/13793	6.39e-05	0.00185039	0.00160522	WWC2/SEMA6D/SEMA4C/SEMA3B/SLIT2/SEMA6A/SEMA3C/SEMA4F/SEMA4G/SEMA3G/SEMA5B/SEMA5A	12
GO:0051338	BP	GO:0051338	regulation of transferase activity	42/1892	169/13793	7.08e-05	0.00202245	0.00175448	AKT1S1/DOK7/DBNDD2/DTNBP1/DCUN1D2/ACP4/HEXIM2/PDGFRA/PDGFRB/PDGFC/PTPRC/NTRK2/NTRK3/FGFR1/MERTK/PDGFD/CBLB/PRRC1/FLT4/KIT/TEK/MUSK/AXL/EGFR/TIE1/SPRY1/IRAK3/FLT1/PARM1/CCND1/DDR2/KDR/PPM1E/CAMKK2/CBL/CCNJ/ERBB3/MST1R/FLT3/ROR1/ROR2/RASSF2	42
GO:0035567	BP	GO:0035567	non-canonical Wnt signaling pathway	9/1892	16/13793	7.76e-05	0.00218769	0.00189782	FRZB/FZD6/FZD1/LOC509283/DAAM2/DACT1/VANGL2/SFRP2/SFRP5	9
GO:0030308	BP	GO:0030308	negative regulation of cell growth	11/1892	23/13793	8.66e-05	0.00241146	0.00209194	SEMA6D/SEMA4C/SEMA3B/SLIT2/SEMA6A/SEMA3C/SEMA4F/SEMA4G/SEMA3G/SEMA5B/SEMA5A	11
GO:0060284	BP	GO:0060284	regulation of cell development	28/1892	98/13793	8.82e-05	0.002424	0.00210282	DBN1/SEMA6D/CSF1/PDE3A/SEMA4C/SEMA3B/TNFRSF1B/SEMA6A/HEY1/CHODL/SEMA3C/ANXA1/SERPINF1/PLXND1/DAAM2/SEMA4F/TIAM1/SEMA4G/GPR137B/SEMA3G/SYK/SEMA5B/CD27/PLXNC1/SEMA5A/TNFSF9/RFLNB/PLXNA4	28
GO:0048841	BP	GO:0048841	regulation of axon extension involved in axon guidance	10/1892	20/13793	0.000114274	0.0029548	0.00256329	SEMA6D/SEMA4C/SEMA3B/SEMA6A/SEMA3C/SEMA4F/SEMA4G/SEMA3G/SEMA5B/SEMA5A	10
GO:0048843	BP	GO:0048843	negative regulation of axon extension involved in axon guidance	10/1892	20/13793	0.000114274	0.0029548	0.00256329	SEMA6D/SEMA4C/SEMA3B/SEMA6A/SEMA3C/SEMA4F/SEMA4G/SEMA3G/SEMA5B/SEMA5A	10
GO:0048846	BP	GO:0048846	axon extension involved in axon guidance	10/1892	20/13793	0.000114274	0.0029548	0.00256329	SEMA6D/SEMA4C/SEMA3B/SEMA6A/SEMA3C/SEMA4F/SEMA4G/SEMA3G/SEMA5B/SEMA5A	10
GO:0050922	BP	GO:0050922	negative regulation of chemotaxis	10/1892	20/13793	0.000114274	0.0029548	0.00256329	SEMA6D/SEMA4C/SEMA3B/SEMA6A/SEMA3C/SEMA4F/SEMA4G/SEMA3G/SEMA5B/SEMA5A	10
GO:1902284	BP	GO:1902284	neuron projection extension involved in neuron projection guidance	10/1892	20/13793	0.000114274	0.0029548	0.00256329	SEMA6D/SEMA4C/SEMA3B/SEMA6A/SEMA3C/SEMA4F/SEMA4G/SEMA3G/SEMA5B/SEMA5A	10
GO:0097435	BP	GO:0097435	supramolecular fiber organization	68/1892	320/13793	0.000123338	0.00315164	0.00273405	TPM1/TCAP/DBN1/TPM2/TNNT3/TMOD4/ACTA1/TNNT1/TWF2/KPTN/TUBG1/TESK1/SYNPO/WASHC1/XIRP1/CAMSAP3/MAP1A/KRT80/LIMD2/MARCKS/FCHSD2/TWF1/LIMA1/NIN/SHROOM4/TMOD3/ARHGAP28/MYO1B/CALD1/MTPN/SCIN/MYO6/HOOK3/MYO1E/ADD3/MYO1D/CYFIP2/PHACTR1/CLIP2/PLS3/HIP1/EPPK1/MYO5A/CCDC88A/ARHGEF10/MACF1/MAP1B/CEP126/GAS2L3/LCP1/ELMO1/PLEKHH2/FCHSD1/ARHGAP25/TMOD2/KANK4/MFAP4/PPP1R9A/JMY/APC2/RFLNB/MYO1G/NEBL/SAMD14/NCKAP5…	68
GO:0042692	BP	GO:0042692	muscle cell differentiation	16/1892	44/13793	0.000137054	0.00346141	0.00300277	TCAP/TNNT3/TMOD4/ACTA1/ACTN3/TNNT1/KLHL40/MYL2/MYOF/TMOD3/SEMA4C/ACTN1/MRTFB/TMOD2/MYOCD/NEBL	16
GO:0048640	BP	GO:0048640	negative regulation of developmental growth	11/1892	24/13793	0.000140125	0.00349828	0.00303476	WWC2/SEMA6D/SEMA4C/SEMA3B/SEMA6A/SEMA3C/SEMA4F/SEMA4G/SEMA3G/SEMA5B/SEMA5A	11
GO:0048638	BP	GO:0048638	regulation of developmental growth	14/1892	36/13793	0.00015583	0.00384616	0.00333654	DBN1/WWC2/SEMA6D/LATS1/DUSP6/SEMA4C/SEMA3B/SEMA6A/SEMA3C/SEMA4F/SEMA4G/SEMA3G/SEMA5B/SEMA5A	14
GO:0032984	BP	GO:0032984	protein-containing complex disassembly	25/1892	87/13793	0.000186806	0.00451896	0.0039202	EIF5A/MRPL58/TMOD4/TWF2/MTRFR/CAMSAP3/MAP1A/TWF1/TMOD3/MTPN/SCIN/RUBCN/ADD3/LIX1/MAP1B/RUBCNL/EPG5/PLEKHH2/TMOD2/SH3GL2/NAPB/APC2/EIF5A2/NCKAP5/CKAP2	25
GO:0030517	BP	GO:0030517	negative regulation of axon extension	10/1892	21/13793	0.000191411	0.00451896	0.0039202	SEMA6D/SEMA4C/SEMA3B/SEMA6A/SEMA3C/SEMA4F/SEMA4G/SEMA3G/SEMA5B/SEMA5A	10
GO:0050771	BP	GO:0050771	negative regulation of axonogenesis	10/1892	21/13793	0.000191411	0.00451896	0.0039202	SEMA6D/SEMA4C/SEMA3B/SEMA6A/SEMA3C/SEMA4F/SEMA4G/SEMA3G/SEMA5B/SEMA5A	10
GO:0050919	BP	GO:0050919	negative chemotaxis	10/1892	21/13793	0.000191411	0.00451896	0.0039202	SEMA6D/SEMA4C/SEMA3B/SLIT2/SEMA6A/SLIT3/SEMA3C/SEMA4F/SEMA4G/SEMA3G	10
GO:0009968	BP	GO:0009968	negative regulation of signal transduction	52/1892	233/13793	0.000214514	0.00500339	0.00434044	NOL3/AKT1S1/NFKBIL1/FAM89B/DUSP26/KPTN/AXIN1/ACP4/DUSP8/FGA/FST/NLRC3/SESN3/CFLAR/PDE3A/SPRED2/LEPROT/SARM1/CBLB/DUSP6/RASA2/TNFAIP8L1/LOC509283/DAB2/LEMD3/DKK1/SPRED1/SPRY1/IRAK3/RASAL1/EYA2/TRABD2B/MMRN2/PID1/TCIM/CBL/MCC/ARHGAP25/GREM1/DACT1/SYNGAP1/TPBG/DEPTOR/NPHP4/SFRP2/APC2/AJUBA/SFRP5/PDE10A/NOG/UBASH3A/DKK2	52
GO:0040013	BP	GO:0040013	negative regulation of locomotion	14/1892	37/13793	0.000219292	0.00500339	0.00434044	SEMA6D/SEMA4C/SEMA3B/SEMA6A/SEMA3C/SRGAP1/RAP2A/SRGAP2/MMRN2/SEMA4F/SEMA4G/SEMA3G/SEMA5B/SEMA5A	14
GO:0031032	BP	GO:0031032	actomyosin structure organization	17/1892	50/13793	0.000220588	0.00500339	0.00434044	TCAP/TNNT3/TMOD4/ACTA1/TNNT1/TESK1/ALKBH4/ROCK1/TMOD3/ARHGAP28/CDC42BPA/PHACTR1/CNN3/ARHGEF10/ROCK2/TMOD2/NEBL	17
GO:0023057	BP	GO:0023057	negative regulation of signaling	53/1892	239/13793	0.000221901	0.00500339	0.00434044	NOL3/AKT1S1/NFKBIL1/FAM89B/DUSP26/KPTN/AXIN1/ACP4/DUSP8/FGA/FST/NLRC3/SESN3/CFLAR/PDE3A/SPRED2/LEPROT/SARM1/CBLB/DUSP6/RASA2/TNFAIP8L1/LOC509283/DAB2/LEMD3/DKK1/SPRED1/SPRY1/IRAK3/RASAL1/EYA2/TRABD2B/MMRN2/PID1/TCIM/CBL/MCC/ARHGAP25/GREM1/DACT1/SYNGAP1/TPBG/DEPTOR/NPHP4/SFRP2/APC2/AJUBA/SFRP5/TRAT1/PDE10A/NOG/UBASH3A/DKK2	53
GO:0051056	BP	GO:0051056	regulation of small GTPase mediated signal transduction	27/1892	98/13793	0.000227052	0.00500339	0.00434044	ARFGAP1/ABRA/STARD13/EPS8/LPAR6/F2R/ARHGAP28/DENND4C/DLC1/SIPA1L1/RASA2/SPRY1/ITSN2/RASAL1/PSD3/RALGAPB/ARHGAP20/ARHGEF3/SIPA1L2/ARHGEF28/MCF2L/ARHGAP25/SYNGAP1/F2RL2/GPR17/ARFGEF3/CHN2	27
GO:0006935	BP	GO:0006935	chemotaxis	33/1892	129/13793	0.000228055	0.00500339	0.00434044	VEGFB/S100A14/PDGFRB/ACKR3/SEMA6D/CXCL12/FER/SEMA4C/SEMA3B/SLIT2/SEMA6A/CXCL14/VEGFD/SLIT3/CCL21/SEMA3C/CXCR4/ANXA1/CX3CL1/PTAFR/ACKR4/SEMA4F/SEMA4G/S100A9/SEMA3G/CCR8/SEMA5B/SEMA5A/CX3CR1/CCR4/CCL22/DOCK4/C5AR1	33
GO:0042330	BP	GO:0042330	taxis	33/1892	129/13793	0.000228055	0.00500339	0.00434044	VEGFB/S100A14/PDGFRB/ACKR3/SEMA6D/CXCL12/FER/SEMA4C/SEMA3B/SLIT2/SEMA6A/CXCL14/VEGFD/SLIT3/CCL21/SEMA3C/CXCR4/ANXA1/CX3CL1/PTAFR/ACKR4/SEMA4F/SEMA4G/S100A9/SEMA3G/CCR8/SEMA5B/SEMA5A/CX3CR1/CCR4/CCL22/DOCK4/C5AR1	33
GO:0042060	BP	GO:0042060	wound healing	20/1892	64/13793	0.00023549	0.00506419	0.00439319	FGB/KNG1/FGA/SERPIND1/PROC/ADRA2B/MYOF/F2R/VWF/AXL/EPPK1/MACF1/ANXA1/DSP/F13A1/F2RL2/SYK/F3/TXK/ADRA2A	20
GO:0050767	BP	GO:0050767	regulation of neurogenesis	20/1892	64/13793	0.00023549	0.00506419	0.00439319	DBN1/SEMA6D/SEMA4C/SEMA3B/TNFRSF1B/SEMA6A/HEY1/CHODL/SEMA3C/SERPINF1/PLXND1/DAAM2/SEMA4F/TIAM1/SEMA4G/SEMA3G/SEMA5B/PLXNC1/SEMA5A/PLXNA4	20
GO:0050817	BP	GO:0050817	coagulation	16/1892	46/13793	0.000249043	0.00523334	0.00453992	FGB/KNG1/FGA/SERPIND1/PROC/ADRA2B/F2R/VWF/PROCR/AXL/F13A1/F2RL2/SYK/F3/TXK/ADRA2A	16
GO:0009611	BP	GO:0009611	response to wounding	21/1892	69/13793	0.000250583	0.00523334	0.00453992	FGB/KNG1/FGA/SERPIND1/PROC/ADRA2B/MYOF/F2R/SARM1/VWF/AXL/EPPK1/MACF1/ANXA1/DSP/F13A1/F2RL2/SYK/F3/TXK/ADRA2A	21
GO:0045597	BP	GO:0045597	positive regulation of cell differentiation	21/1892	69/13793	0.000250583	0.00523334	0.00453992	DBN1/METRNL/MYF6/FGFR1/CSF1/PDE3A/TNFRSF1B/CHODL/SOX6/ANXA1/SERPINF1/PLXND1/BRINP3/TIAM1/SOX5/SYK/CD27/PLXNC1/MYF5/TNFSF9/PLXNA4	21
GO:0043244	BP	GO:0043244	regulation of protein-containing complex disassembly	17/1892	51/13793	0.000289072	0.00597965	0.00518735	EIF5A/TMOD4/TWF2/CAMSAP3/MAP1A/TWF1/TMOD3/MTPN/SCIN/RUBCN/ADD3/MAP1B/PLEKHH2/TMOD2/APC2/EIF5A2/CKAP2	17
GO:0061061	BP	GO:0061061	muscle structure development	20/1892	65/13793	0.00029687	0.00608303	0.00527703	TCAP/MYL11/TNNT3/TMOD4/ACTA1/ACTN3/TNNT1/DES/KLHL40/MYL2/MYF6/MYOF/TMOD3/SEMA4C/ACTN1/MRTFB/TMOD2/MYF5/MYOCD/NEBL	20
GO:0010876	BP	GO:0010876	lipid localization	42/1892	180/13793	0.000312881	0.00635119	0.00550966	PLIN5/FABP3/FITM1/SLC27A4/APOA5/APOC3/APOA2/ABCA9/ABCA6/ATP10D/ATP8B2/PITPNC1/LOC505078/PLSCR4/ABCA1/PLSCR2/ATP11B/ATP11A/SLCO2A1/ATP8B4/ABCA2/LRP6/LOC786352/ATP8B1/LOC524576/GRAMD1C/ANXA1/APOD/GM2A/LOC510193/SLCO2B1/LOC518495/ATP8A1/LOC531557/ANO6/LOC515697/FABP4/APOLD1/LDAH/ATP10B/GRAMD1B/ABCA13	42
GO:0030516	BP	GO:0030516	regulation of axon extension	11/1892	26/13793	0.000333345	0.00670394	0.00581567	DBN1/SEMA6D/SEMA4C/SEMA3B/SEMA6A/SEMA3C/SEMA4F/SEMA4G/SEMA3G/SEMA5B/SEMA5A	11
GO:0031349	BP	GO:0031349	positive regulation of defense response	19/1892	61/13793	0.000350572	0.00698571	0.0060601	NFKBIL1/MAPKAPK3/MAPKAPK2/S100A14/CD47/TLR4/IL33/IFI16/SARM1/PARP9/STING1/CADM1/LOC101905041/KLK7/TLR5/TLR7/CGAS/TLR3/TLR8	19
GO:0050776	BP	GO:0050776	regulation of immune response	45/1892	198/13793	0.000363638	0.00717883	0.00622763	NFKBIL1/MAPKAPK3/MAPKAPK2/C8G/S100A14/C5/SVEP1/PTPRC/C1S/C1R/TLR4/IFI16/SARM1/FER/HFE/TNFRSF1B/KIT/LOC512672/PARP9/STING1/CADM1/LOC101905041/CD1D/ANXA1/KLK7/TLR5/TLR7/ITK/RSAD2/LOC104968484/CGAS/TLR3/LCK/SYK/BMX/FCGR3A/PDCD1/TXK/TLR8/TRAT1/SASH3/FYB1/C5AR1/UBASH3A/LOC107131209	45
GO:0010648	BP	GO:0010648	negative regulation of cell communication	52/1892	238/13793	0.000370006	0.00717883	0.00622763	NOL3/AKT1S1/NFKBIL1/FAM89B/DUSP26/KPTN/AXIN1/ACP4/DUSP8/FGA/FST/NLRC3/SESN3/CFLAR/PDE3A/SPRED2/LEPROT/SARM1/CBLB/DUSP6/RASA2/TNFAIP8L1/LOC509283/DAB2/LEMD3/DKK1/SPRED1/SPRY1/IRAK3/RASAL1/EYA2/TRABD2B/MMRN2/PID1/TCIM/CBL/MCC/ARHGAP25/GREM1/DACT1/SYNGAP1/TPBG/DEPTOR/NPHP4/SFRP2/APC2/AJUBA/SFRP5/PDE10A/NOG/UBASH3A/DKK2	52
GO:0006936	BP	GO:0006936	muscle contraction	20/1892	66/13793	0.000371776	0.00717883	0.00622763	TPM1/TCAP/SCN1B/TPM2/JSRP1/TNNT3/TNNI2/TMOD4/TNNI1/TNNT1/MYL2/ADRA2B/TMOD3/CALD1/EDN1/ROCK2/TMOD2/MYLK/STAC/ADRA2A	20
GO:0090066	BP	GO:0090066	regulation of anatomical structure size	35/1892	143/13793	0.000373484	0.00717883	0.00622763	DBN1/TMOD4/TWF2/AGTR1/FCHSD2/TWF1/ADRA2B/SEMA6D/TMOD3/ARHGAP28/MTPN/SCIN/SEMA4C/SEMA3B/SEMA6A/ADD3/CYFIP2/EDN1/EDNRB/SEMA3C/SLC12A6/SLC12A2/PLEKHH2/EDNRA/SEMA4F/FCHSD1/TMOD2/SEMA4G/KANK4/AGTR2/SEMA3G/SEMA5B/SEMA5A/AVPR1A/ADRA2A	35
GO:1901879	BP	GO:1901879	regulation of protein depolymerization	14/1892	39/13793	0.00041465	0.00790018	0.00685341	TMOD4/TWF2/CAMSAP3/MAP1A/TWF1/TMOD3/MTPN/SCIN/ADD3/MAP1B/PLEKHH2/TMOD2/APC2/CKAP2	14
GO:0007219	BP	GO:0007219	Notch signaling pathway	16/1892	48/13793	0.000432733	0.00803329	0.00696888	ENHO/NOTCH2/ADAM17/POFUT1/NOTCH1/RBPJ/HEY1/POGLUT1/JAG1/DTX3L/MAML2/NOTCH3/TCIM/SNED1/APH1B/SUSD5	16
GO:0040008	BP	GO:0040008	regulation of growth	16/1892	48/13793	0.000432733	0.00803329	0.00696888	DBN1/WWC2/SEMA6D/LATS1/DUSP6/SEMA4C/SEMA3B/SLIT2/SEMA6A/SEMA3C/SEMA4F/SEMA4G/SEMA3G/SEMA5B/SEMA5A/KAZALD1	16
GO:0050770	BP	GO:0050770	regulation of axonogenesis	16/1892	48/13793	0.000432733	0.00803329	0.00696888	DBN1/SEMA6D/SEMA4C/SEMA3B/SEMA6A/CHODL/SEMA3C/PLXND1/SEMA4F/TIAM1/SEMA4G/SEMA3G/SEMA5B/PLXNC1/SEMA5A/PLXNA4	16
GO:0002224	BP	GO:0002224	toll-like receptor signaling pathway	10/1892	23/13793	0.000478226	0.00880261	0.00763626	NFKBIL1/MAPKAPK3/MAPKAPK2/TLR4/SARM1/LOC101905041/TLR5/TLR7/TLR3/TLR8	10
GO:0007596	BP	GO:0007596	blood coagulation	15/1892	44/13793	0.000494442	0.0089494	0.0077636	FGB/KNG1/FGA/SERPIND1/PROC/ADRA2B/F2R/VWF/AXL/F13A1/F2RL2/SYK/F3/TXK/ADRA2A	15
GO:0007599	BP	GO:0007599	hemostasis	15/1892	44/13793	0.000494442	0.0089494	0.0077636	FGB/KNG1/FGA/SERPIND1/PROC/ADRA2B/F2R/VWF/AXL/F13A1/F2RL2/SYK/F3/TXK/ADRA2A	15
GO:0006869	BP	GO:0006869	lipid transport	39/1892	168/13793	0.000560302	0.0100008	0.00867566	FABP3/SLC27A4/APOA5/APOC3/APOA2/ABCA9/ABCA6/ATP10D/ATP8B2/PITPNC1/LOC505078/PLSCR4/ABCA1/PLSCR2/ATP11B/ATP11A/SLCO2A1/ATP8B4/ABCA2/LRP6/LOC786352/ATP8B1/LOC524576/GRAMD1C/ANXA1/APOD/GM2A/LOC510193/SLCO2B1/LOC518495/ATP8A1/LOC531557/ANO6/LOC515697/FABP4/APOLD1/ATP10B/GRAMD1B/ABCA13	39
GO:0032102	BP	GO:0032102	negative regulation of response to external stimulus	16/1892	49/13793	0.000561737	0.0100008	0.00867566	KNG1/FGA/SEMA6D/PTGER4/RORA/SEMA4C/SEMA3B/TNFRSF1B/SEMA6A/SEMA3C/TNFAIP6/SEMA4F/SEMA4G/SEMA3G/SEMA5B/SEMA5A	16
GO:0003012	BP	GO:0003012	muscle system process	20/1892	68/13793	0.000572125	0.0101029	0.00876426	TPM1/TCAP/SCN1B/TPM2/JSRP1/TNNT3/TNNI2/TMOD4/TNNI1/TNNT1/MYL2/ADRA2B/TMOD3/CALD1/EDN1/ROCK2/TMOD2/MYLK/STAC/ADRA2A	20
GO:0002253	BP	GO:0002253	activation of immune response	31/1892	125/13793	0.000618901	0.0108407	0.00940435	NFKBIL1/MAPKAPK3/MAPKAPK2/C8G/S100A14/C5/SVEP1/PTPRC/C1S/C1R/TLR4/IFI16/SARM1/STING1/LOC101905041/TLR5/TLR7/ITK/LOC104968484/CGAS/TLR3/LCK/SYK/BMX/TXK/TLR8/TRAT1/FYB1/C5AR1/UBASH3A/LOC107131209	31
GO:0043086	BP	GO:0043086	negative regulation of catalytic activity	32/1892	131/13793	0.000675888	0.0117442	0.0101881	NOL3/AKT1S1/DBNDD2/DTNBP1/AHSG/ACP4/HEXIM2/KNG1/APOC3/APOA2/SERPIND1/SERPINA11/PTPRC/TIMP3/SERPINB9/TFPI2/CBLB/SPRY1/IRAK3/LOC100138645/AOC3/SERPINE2/ANXA1/SERPINF1/TIMP4/PPM1E/CBL/RECK/TFPI/ADGRV1/SERPINA5/NAIP	32
GO:0061387	BP	GO:0061387	regulation of extent of cell growth	11/1892	28/13793	0.00071259	0.0122236	0.010604	DBN1/SEMA6D/SEMA4C/SEMA3B/SEMA6A/SEMA3C/SEMA4F/SEMA4G/SEMA3G/SEMA5B/SEMA5A	11
GO:0010977	BP	GO:0010977	negative regulation of neuron projection development	10/1892	24/13793	0.000719728	0.0122236	0.010604	SEMA6D/SEMA4C/SEMA3B/SEMA6A/SEMA3C/SEMA4F/SEMA4G/SEMA3G/SEMA5B/SEMA5A	10
GO:0048584	BP	GO:0048584	positive regulation of response to stimulus	88/1892	462/13793	0.000720362	0.0122236	0.010604	VEGFB/DOK4/NFKBIL1/DUSP15/MAPKAPK3/MAPKAPK2/C8G/S100A14/LOC539009/C5/FGA/ABRA/ENHO/SVEP1/PDGFC/PTPRC/AKAP12/C1S/C1R/CD47/LPAR6/TLR4/F2R/IL7R/CXCL12/IL33/IFI16/PDGFD/TNFRSF19/SARM1/HFE/RAPGEF6/ADGRA2/CSNK1G1/KIT/TEK/POGLUT1/SLF2/UBD/LOC512672/PARP9/VEGFD/AXL/TNFAIP3/CCL21/ITSN2/EYA2/AFAP1L2/STING1/CADM1/LOC101905041/ARHGEF3/CD1D/ANXA1/CX3CL1/KLK7/TLR5/TLR7/MCF2L/TRAF5/ITK/DAAM2/RSAD2/LOC104968484/…	88
GO:0035924	BP	GO:0035924	cellular response to vascular endothelial growth factor stimulus	7/1892	13/13793	0.000726206	0.0122273	0.0106072	VEGFB/MAPKAPK2/NRP2/NRP1/VEGFD/TSPAN14/ANXA1	7
GO:0032535	BP	GO:0032535	regulation of cellular component size	27/1892	105/13793	0.000747049	0.0124815	0.0108277	DBN1/TMOD4/TWF2/FCHSD2/TWF1/SEMA6D/TMOD3/ARHGAP28/MTPN/SCIN/SEMA4C/SEMA3B/SEMA6A/ADD3/CYFIP2/SEMA3C/SLC12A6/SLC12A2/PLEKHH2/SEMA4F/FCHSD1/TMOD2/SEMA4G/KANK4/SEMA3G/SEMA5B/SEMA5A	27
GO:0031347	BP	GO:0031347	regulation of defense response	26/1892	100/13793	0.000776199	0.0128695	0.0111643	NFKBIL1/MAPKAPK3/MAPKAPK2/S100A14/CD47/TLR4/PTGER4/IL33/IL1R1/IFI16/SARM1/RORA/TNFRSF1B/PARP9/STING1/CADM1/LOC101905041/HERC5/ANXA1/KLK7/TLR5/TLR7/TNFAIP6/CGAS/TLR3/TLR8	26
GO:0051129	BP	GO:0051129	negative regulation of cellular component organization	29/1892	116/13793	0.000794897	0.0130797	0.0113466	NOL3/TMOD4/TWF2/ANAPC15/TEN1/CAMSAP3/TWF1/SEMA6D/TMOD3/ARHGAP28/MTPN/SCIN/SEMA4C/RUBCN/SEMA3B/SEMA6A/ADD3/SEMA3C/MDM1/PLEKHH2/SEMA4F/TMOD2/SEMA4G/KANK4/SEMA3G/SEMA5B/SEMA5A/APC2/CKAP2	29
GO:0001558	BP	GO:0001558	regulation of cell growth	13/1892	37/13793	0.000837766	0.0135906	0.0117899	DBN1/SEMA6D/SEMA4C/SEMA3B/SLIT2/SEMA6A/SEMA3C/SEMA4F/SEMA4G/SEMA3G/SEMA5B/SEMA5A/KAZALD1	13
GO:1902531	BP	GO:1902531	regulation of intracellular signal transduction	75/1892	384/13793	0.000838463	0.0135906	0.0117899	NOL3/AKT1S1/DOK4/FAM89B/DUSP26/DUSP15/ANAPC15/KPTN/DUSP8/ARFGAP1/LOC539009/PAK6/FGA/ABRA/PDGFC/NTRK2/AKAP12/STARD13/NTRK3/EPS8/WWC2/STK4/NLRC3/LPAR6/F2R/SESN3/PTEN/ARHGAP28/PDE3A/SPRED2/DENND4C/PDGFD/TNFRSF19/RAPGEF6/DLC1/DUSP6/SIPA1L1/RASA2/TNFAIP8L1/KIT/TEK/UBD/AXL/CCL21/SPRED1/SPRY1/IRAK3/ITSN2/RASAL1/PSD3/RALGAPB/ARHGAP20/ARHGEF3/CX3CL1/SIPA1L2/ARHGEF28/MCF2L/TRAF5/ARHGAP25/DACT1/SYNGAP1/TRIM…	75
GO:0050778	BP	GO:0050778	positive regulation of immune response	40/1892	178/13793	0.00094654	0.0152288	0.013211	NFKBIL1/MAPKAPK3/MAPKAPK2/C8G/S100A14/C5/SVEP1/PTPRC/C1S/C1R/TLR4/IFI16/SARM1/HFE/LOC512672/PARP9/STING1/CADM1/LOC101905041/CD1D/ANXA1/KLK7/TLR5/TLR7/ITK/RSAD2/LOC104968484/CGAS/TLR3/LCK/SYK/BMX/TXK/TLR8/TRAT1/SASH3/FYB1/C5AR1/UBASH3A/LOC107131209	40
GO:0051345	BP	GO:0051345	positive regulation of hydrolase activity	33/1892	139/13793	0.000956332	0.0152732	0.0132495	PPP1R15A/MYO9A/DOCK10/DOCK6/DOCK8/RASGRP3/DOCK9/ARAP3/SIPA1L1/DOCK7/ARAP2/CYFIP2/HIP1/ARHGAP29/ASAP2/PPP1R12A/CCL21/RGL1/ARHGAP6/RALGAPB/CX3CL1/SIPA1L2/RASGRF2/TIAM1/ASAP1/ARHGAP45/ARHGAP25/ADAP2/RALGPS2/ASAP3/NLRP1/CCL22/CHN2	33
GO:0050920	BP	GO:0050920	regulation of chemotaxis	14/1892	42/13793	0.000974215	0.0154452	0.0133987	VEGFB/S100A14/SEMA6D/CXCL12/SEMA4C/SEMA3B/SEMA6A/VEGFD/SEMA3C/SEMA4F/SEMA4G/SEMA3G/SEMA5B/SEMA5A	14
GO:0010975	BP	GO:0010975	regulation of neuron projection development	21/1892	76/13793	0.00104104	0.0163851	0.0142141	DBN1/TWF2/TWF1/SEMA6D/SEMA4C/SEMA3B/SEMA6A/CHODL/SEMA3C/FMR1/HECW2/PLXND1/SEMA4F/TIAM1/SEMA4G/SEMA3G/SEMA5B/PLXNC1/ZNF365/SEMA5A/PLXNA4	21
GO:0043242	BP	GO:0043242	negative regulation of protein-containing complex disassembly	13/1892	38/13793	0.00111544	0.0174298	0.0151203	TMOD4/TWF2/CAMSAP3/TWF1/TMOD3/MTPN/SCIN/RUBCN/ADD3/PLEKHH2/TMOD2/APC2/CKAP2	13
GO:0034330	BP	GO:0034330	cell junction organization	37/1892	163/13793	0.00118735	0.0184209	0.0159801	DBN1/DOK7/SYNPO/HMCN2/DOCK10/TJP2/TANC1/CDH11/ROCK1/HMCN1/FN1/TJP1/CDH8/MARVELD2/CDH23/CLDN1/FMR1/MACF1/CDH5/OCLN/ROCK2/CDH6/CDH26/PKP4/SNCA/SLITRK6/PPFIA4/ITGB4/LIMS1/ADGRL3/CACNB2/CLDN20/CTTNBP2/PLEKHA7/LRRC4/NLGN3/SLITRK4	37
GO:1901880	BP	GO:1901880	negative regulation of protein depolymerization	12/1892	34/13793	0.00125956	0.0192085	0.0166634	TMOD4/TWF2/CAMSAP3/TWF1/TMOD3/MTPN/SCIN/ADD3/PLEKHH2/TMOD2/APC2/CKAP2	12
GO:0051240	BP	GO:0051240	positive regulation of multicellular organismal process	42/1892	192/13793	0.00126124	0.0192085	0.0166634	DBN1/VEGFB/PANX2/IL18R1/DOCK8/F2R/IL33/CSF1/TNFRSF1B/CHODL/VEGFD/NR2C2/FLT1/SOX6/AFAP1L2/PDCD1LG2/STING1/ANXA1/SERPINF1/PLXND1/KDR/TLR7/TIAM1/LOC104968484/CGAS/SLITRK6/CD274/SLAMF6/SOX5/LURAP1/SYK/CD27/PLXNC1/CD84/TNFSF9/AVPR1A/TLR8/TNFRSF11A/SASH3/PLXNA4/CD38/SLITRK4	42
GO:0010720	BP	GO:0010720	positive regulation of cell development	14/1892	43/13793	0.00126465	0.0192085	0.0166634	DBN1/CSF1/PDE3A/TNFRSF1B/CHODL/ANXA1/SERPINF1/PLXND1/TIAM1/SYK/CD27/PLXNC1/TNFSF9/PLXNA4	14
GO:0043542	BP	GO:0043542	endothelial cell migration	7/1892	14/13793	0.00128096	0.0193212	0.0167611	S100A2/PTP4A3/TEK/ANXA1/PLXND1/MMRN2/S100A9	7
GO:0009100	BP	GO:0009100	glycoprotein metabolic process	43/1892	198/13793	0.0012938	0.0193802	0.0168123	B3GALT4/B3GAT3/MAN1A1/MAN1A2/GLCE/MAN2A1/MAN1C1/POFUT1/TMTC2/B3GNT2/GXYLT1/DSE/GFPT1/ST8SIA4/POGLUT1/TMTC3/CHST3/ST3GAL1/FUT11/CSGALNACT1/EDEM1/B3GNT9/FUT8/B3GNT3/MGAT5/TMTC1/ST6GAL1/CHSY3/FUT4/DPY19L3/UGGT1/MGAT2/CHSY1/MANBA/FKTN/ST8SIA1/HS2ST1/GXYLT2/FUT10/MGAT3/NDST3/FUT1/HS6ST2	43
GO:0048675	BP	GO:0048675	axon extension	11/1892	30/13793	0.00139522	0.020704	0.0179607	DBN1/SEMA6D/SEMA4C/SEMA3B/SEMA6A/SEMA3C/SEMA4F/SEMA4G/SEMA3G/SEMA5B/SEMA5A	11
GO:0006897	BP	GO:0006897	endocytosis	39/1892	176/13793	0.00143553	0.020704	0.0179607	AP2S1/PACSIN3/BIN1/EPN1/ARFGAP1/CL43/AMN/CD47/PPT1/MERTK/FNBP1/EEA1/HEATR5A/HEATR5B/RUBCN/BLTP1/MYO6/CSNK1G1/DAB2/HIP1/AXL/LRP6/ITSN2/LDLRAD3/ANXA1/FCHO2/LOC104968484/AP4E1/ARHGAP25/SNCA/NEURL1B/GPR107/MSR1/BIN2/SH3GL2/SGIP1/MST1R/NLGN3/FCHO1	39
GO:0051960	BP	GO:0051960	regulation of nervous system development	22/1892	83/13793	0.00145532	0.020704	0.0179607	DBN1/SEMA6D/SEMA4C/SEMA3B/TNFRSF1B/SEMA6A/HEY1/CHODL/SEMA3C/SERPINF1/PLXND1/DAAM2/SEMA4F/TIAM1/SLITRK6/SEMA4G/SEMA3G/SEMA5B/PLXNC1/SEMA5A/PLXNA4/SLITRK4	22
GO:0008361	BP	GO:0008361	regulation of cell size	13/1892	39/13793	0.00146584	0.020704	0.0179607	DBN1/SEMA6D/SEMA4C/SEMA3B/SEMA6A/SEMA3C/SLC12A6/SLC12A2/SEMA4F/SEMA4G/SEMA3G/SEMA5B/SEMA5A	13
GO:0051094	BP	GO:0051094	positive regulation of developmental process	28/1892	115/13793	0.0014968	0.020704	0.0179607	DBN1/VEGFB/METRNL/MYF6/FGFR1/CSF1/PDE3A/TNFRSF1B/CHODL/VEGFD/NR2C2/FLT1/SOX6/ANXA1/SERPINF1/PLXND1/KDR/BRINP3/TIAM1/SLITRK6/SOX5/SYK/CD27/PLXNC1/MYF5/TNFSF9/PLXNA4/SLITRK4	28
GO:0010631	BP	GO:0010631	epithelial cell migration	8/1892	18/13793	0.00149925	0.020704	0.0179607	S100A2/PTP4A3/PLCG1/TEK/ANXA1/PLXND1/MMRN2/S100A9	8
GO:0090130	BP	GO:0090130	tissue migration	8/1892	18/13793	0.00149925	0.020704	0.0179607	S100A2/PTP4A3/PLCG1/TEK/ANXA1/PLXND1/MMRN2/S100A9	8
GO:0090132	BP	GO:0090132	epithelium migration	8/1892	18/13793	0.00149925	0.020704	0.0179607	S100A2/PTP4A3/PLCG1/TEK/ANXA1/PLXND1/MMRN2/S100A9	8
GO:0001755	BP	GO:0001755	neural crest cell migration	10/1892	26/13793	0.0015033	0.020704	0.0179607	SEMA6D/SEMA4C/SEMA3B/SEMA6A/SEMA3C/SEMA4F/SEMA4G/SEMA3G/SEMA5B/SEMA5A	10
GO:0045765	BP	GO:0045765	regulation of angiogenesis	10/1892	26/13793	0.0015033	0.020704	0.0179607	VEGFB/THBS1/VEGFD/PPP1R16B/FLT1/SERPINF1/KDR/ECSCR/VASH2/THBS2	10
GO:0090497	BP	GO:0090497	mesenchymal cell migration	10/1892	26/13793	0.0015033	0.020704	0.0179607	SEMA6D/SEMA4C/SEMA3B/SEMA6A/SEMA3C/SEMA4F/SEMA4G/SEMA3G/SEMA5B/SEMA5A	10
GO:1901342	BP	GO:1901342	regulation of vasculature development	10/1892	26/13793	0.0015033	0.020704	0.0179607	VEGFB/THBS1/VEGFD/PPP1R16B/FLT1/SERPINF1/KDR/ECSCR/VASH2/THBS2	10
GO:0048589	BP	GO:0048589	developmental growth	17/1892	58/13793	0.00150609	0.020704	0.0179607	DBN1/WWC2/SEMA6D/LATS1/DUSP6/SEMA4C/SEMA3B/SEMA6A/SEMA3C/ANXA1/APOD/SEMA4F/SEMA4G/SEMA3G/SEMA5B/SEMA5A/TXK	17
GO:0051261	BP	GO:0051261	protein depolymerization	16/1892	54/13793	0.00181059	0.0247333	0.0214562	TMOD4/TWF2/CAMSAP3/MAP1A/TWF1/TMOD3/MTPN/SCIN/ADD3/MAP1B/PLEKHH2/TMOD2/SH3GL2/APC2/NCKAP5/CKAP2	16
GO:0043547	BP	GO:0043547	positive regulation of GTPase activity	27/1892	111/13793	0.00182766	0.0248104	0.021523	MYO9A/DOCK10/DOCK6/DOCK8/RASGRP3/DOCK9/ARAP3/SIPA1L1/DOCK7/ARAP2/ARHGAP29/ASAP2/CCL21/RGL1/RALGAPB/CX3CL1/SIPA1L2/RASGRF2/TIAM1/ASAP1/ARHGAP45/ARHGAP25/ADAP2/RALGPS2/ASAP3/CCL22/CHN2	27
GO:0040007	BP	GO:0040007	growth	19/1892	69/13793	0.00184942	0.0249499	0.021644	DBN1/WWC2/SEMA6D/LATS1/DUSP6/SEMA4C/SEMA3B/SLIT2/SEMA6A/SEMA3C/ANXA1/APOD/SEMA4F/SEMA4G/SEMA3G/SEMA5B/SEMA5A/KAZALD1/TXK	19
GO:0002221	BP	GO:0002221	pattern recognition receptor signaling pathway	11/1892	31/13793	0.00189782	0.0251346	0.0218042	NFKBIL1/MAPKAPK3/MAPKAPK2/S100A14/TLR4/SARM1/LOC101905041/TLR5/TLR7/TLR3/TLR8	11
GO:0048762	BP	GO:0048762	mesenchymal cell differentiation	11/1892	31/13793	0.00189782	0.0251346	0.0218042	SEMA6D/SEMA4C/SEMA3B/AKNA/SEMA6A/SEMA3C/SEMA4F/SEMA4G/SEMA3G/SEMA5B/SEMA5A	11
GO:0060485	BP	GO:0060485	mesenchyme development	11/1892	31/13793	0.00189782	0.0251346	0.0218042	SEMA6D/SEMA4C/SEMA3B/AKNA/SEMA6A/SEMA3C/SEMA4F/SEMA4G/SEMA3G/SEMA5B/SEMA5A	11
GO:0030155	BP	GO:0030155	regulation of cell adhesion	26/1892	106/13793	0.00193769	0.0254452	0.0220737	FGA/VIT/LAMA2/ECM2/CD47/DOCK8/LAMA4/ABI3BP/AKNA/LAMA5/PDCD1LG2/LAMA3/MACF1/ANXA1/PLXND1/CD274/PODXL/LIMS1/SYK/CD27/PLXNC1/TNFSF9/PAG1/EFNA5/CYTIP/PLXNA4	26
GO:0007189	BP	GO:0007189	adenylate cyclase-activating G protein-coupled receptor signaling pathway	23/1892	90/13793	0.00194471	0.0254452	0.0220737	CRHR1/GCGR/CALCRL/ADRA2B/ADCY7/PTGER4/ADGRD1/PTH1R/ADGRL4/CALCR/ADGRG1/ADGRG6/PTGER2/ADCY5/ADCY3/ADGRL3/GNAS/ADCY8/ADGRG3/ADGRE3/ADRA1D/PTHLH/ADRA2A	23
GO:0051128	BP	GO:0051128	regulation of cellular component organization	78/1892	415/13793	0.00205537	0.0266917	0.0231551	EIF5A/NOL3/DBN1/PACSIN3/BIN1/ANAPC11/TMOD4/TWF2/ANAPC15/TEN1/TESK1/SYNPO/PLEKHM2/ARFGAP1/CAMSAP3/CL43/MAP1A/FCHSD2/TWF1/EPS8/TANC1/CD47/ROCK1/IQGAP1/SEMA6D/TMOD3/ARHGAP28/MTPN/SCIN/PHLDB2/SEMA4C/RUBCN/SEMA3B/SLIT2/MAP6D1/DAB2/SEMA6A/PLD1/ADD3/CHODL/CYFIP2/SEMA3C/FMR1/ARHGEF10/MACF1/HECW2/MAP1B/ANXA1/PLXND1/MDM1/ROCK2/IQGAP2/PLEKHH2/SEMA4F/FCHSD1/TIAM1/TMOD2/AKAP9/SLITRK6/PODXL/SEMA4G/KANK4/STXBP6…	78
GO:0002218	BP	GO:0002218	activation of innate immune response	14/1892	45/13793	0.00206455	0.0266917	0.0231551	NFKBIL1/MAPKAPK3/MAPKAPK2/S100A14/TLR4/IFI16/SARM1/STING1/LOC101905041/TLR5/TLR7/CGAS/TLR3/TLR8	14
GO:0031345	BP	GO:0031345	negative regulation of cell projection organization	10/1892	27/13793	0.00209742	0.0269562	0.0233845	SEMA6D/SEMA4C/SEMA3B/SEMA6A/SEMA3C/SEMA4F/SEMA4G/SEMA3G/SEMA5B/SEMA5A	10
GO:0044092	BP	GO:0044092	negative regulation of molecular function	38/1892	174/13793	0.00215731	0.0274497	0.0238126	NOL3/AKT1S1/DBNDD2/DTNBP1/RRAD/AHSG/ACP4/HEXIM2/KNG1/APOC3/APOA2/SERPIND1/SERPINA11/PTPRC/TIMP3/ARHGAP28/SERPINB9/TFPI2/CBLB/CLIC2/SPRY1/IRAK3/LOC100138645/AOC3/HECW2/SERPINE2/ANXA1/SERPINF1/TIMP4/PPM1E/CBL/RECK/TFPI/KCNAB1/ADGRV1/SERPINA5/TCAF2/NAIP	38
GO:0120035	BP	GO:0120035	regulation of plasma membrane bounded cell projection organization	24/1892	96/13793	0.00216109	0.0274497	0.0238126	DBN1/TWF2/TWF1/EPS8/SEMA6D/SEMA4C/SEMA3B/SEMA6A/PLD1/CHODL/SEMA3C/FMR1/HECW2/PLXND1/SEMA4F/TIAM1/PODXL/SEMA4G/SEMA3G/SEMA5B/PLXNC1/ZNF365/SEMA5A/PLXNA4	24
GO:0001819	BP	GO:0001819	positive regulation of cytokine production	12/1892	36/13793	0.00221058	0.0277537	0.0240763	PANX2/IL18R1/IL33/AFAP1L2/STING1/ANXA1/TLR7/CGAS/SLAMF6/LURAP1/CD84/TLR8	12
GO:0055001	BP	GO:0055001	muscle cell development	12/1892	36/13793	0.00221058	0.0277537	0.0240763	TCAP/TNNT3/TMOD4/ACTA1/ACTN3/TNNT1/KLHL40/MYOF/TMOD3/ACTN1/TMOD2/NEBL	12
GO:0000038	BP	GO:0000038	very long-chain fatty acid metabolic process	9/1892	23/13793	0.00224428	0.0280148	0.0243028	TECR/SLC27A4/ELOVL5/HACD3/ACOX1/ACSL6/ELOVL7/HACD2/ELOVL6	9
GO:0002833	BP	GO:0002833	positive regulation of response to biotic stimulus	17/1892	60/13793	0.00225731	0.0280164	0.0243042	NFKBIL1/MAPKAPK3/MAPKAPK2/S100A14/TLR4/IFI16/SARM1/PARP9/STING1/CADM1/LOC101905041/KLK7/TLR5/TLR7/CGAS/TLR3/TLR8	17
GO:0045332	BP	GO:0045332	phospholipid translocation	11/1892	32/13793	0.00253834	0.0313255	0.0271748	ATP10D/ATP8B2/PLSCR4/PLSCR2/ATP11B/ATP11A/ATP8B4/ATP8B1/ATP8A1/ANO6/ATP10B	11
GO:0070588	BP	GO:0070588	calcium ion transmembrane transport	23/1892	92/13793	0.00264367	0.032441	0.0281426	CACNG6/JSRP1/CACNG1/RRAD/DHRS7C/ITPR2/PKD2/ITPR1/CACNA1H/ATP2A3/CLIC2/ITPR3/TRPM2/TRPC1/CACNA1C/ATP2B4/CACNA1B/SLC24A5/STAC/SLC24A3/CACNA1A/CACNB2/TRPM1	23
GO:0045089	BP	GO:0045089	positive regulation of innate immune response	16/1892	56/13793	0.0027364	0.0333902	0.028966	NFKBIL1/MAPKAPK3/MAPKAPK2/S100A14/TLR4/IFI16/SARM1/PARP9/STING1/CADM1/LOC101905041/TLR5/TLR7/CGAS/TLR3/TLR8	16
GO:0022411	BP	GO:0022411	cellular component disassembly	32/1892	142/13793	0.00277431	0.0335385	0.0290947	EIF5A/MRPL58/TMOD4/GABARAP/TWF2/MTRFR/MAP1LC3A/CAMSAP3/MAP1A/TWF1/TMOD3/MTPN/SCIN/RUBCN/ADD3/LIX1/DICER1/LTN1/STING1/MAP1B/RUBCNL/EPG5/PLEKHH2/TOP2A/TMOD2/SH3GL2/DNASE1L3/NAPB/APC2/EIF5A2/NCKAP5/CKAP2	32
GO:0032103	BP	GO:0032103	positive regulation of response to external stimulus	22/1892	87/13793	0.00277944	0.0335385	0.0290947	VEGFB/NFKBIL1/MAPKAPK3/MAPKAPK2/S100A14/CD47/TLR4/CXCL12/IL33/IFI16/SARM1/PARP9/VEGFD/STING1/CADM1/LOC101905041/KLK7/TLR5/TLR7/CGAS/TLR3/TLR8	22
GO:0014032	BP	GO:0014032	neural crest cell development	10/1892	28/13793	0.00286677	0.0340253	0.029517	SEMA6D/SEMA4C/SEMA3B/SEMA6A/SEMA3C/SEMA4F/SEMA4G/SEMA3G/SEMA5B/SEMA5A	10
GO:0014033	BP	GO:0014033	neural crest cell differentiation	10/1892	28/13793	0.00286677	0.0340253	0.029517	SEMA6D/SEMA4C/SEMA3B/SEMA6A/SEMA3C/SEMA4F/SEMA4G/SEMA3G/SEMA5B/SEMA5A	10
GO:0048864	BP	GO:0048864	stem cell development	10/1892	28/13793	0.00286677	0.0340253	0.029517	SEMA6D/SEMA4C/SEMA3B/SEMA6A/SEMA3C/SEMA4F/SEMA4G/SEMA3G/SEMA5B/SEMA5A	10
GO:0036065	BP	GO:0036065	fucosylation	6/1892	12/13793	0.00290875	0.0343359	0.0297864	POFUT1/FUT11/FUT8/FUT4/FUT10/FUT1	6
GO:0035023	BP	GO:0035023	regulation of Rho protein signal transduction	13/1892	42/13793	0.00309967	0.0363918	0.0315699	ABRA/STARD13/EPS8/LPAR6/F2R/DLC1/ITSN2/ARHGAP20/ARHGEF3/ARHGEF28/MCF2L/F2RL2/GPR17	13
GO:0007157	BP	GO:0007157	heterophilic cell-cell adhesion via plasma membrane cell adhesion molecules	9/1892	24/13793	0.00315901	0.036889	0.0320013	NOTCH2/TENM2/JAG1/SELL/NECTIN3/SELP/SNED1/TENM3/TENM4	9
GO:0007188	BP	GO:0007188	adenylate cyclase-modulating G protein-coupled receptor signaling pathway	28/1892	121/13793	0.00331679	0.0378861	0.0328662	CRHR1/GCGR/GNAZ/CALCRL/ADRA2B/ADCY7/PTGER4/ADGRD1/GNAQ/PTH1R/ADGRL4/CALCR/ADGRG1/ADGRG6/GNA14/PTGER2/ADCY5/ADCY3/GNAT2/ADGRL3/GNAS/ADCY8/GNAI1/ADGRG3/ADGRE3/ADRA1D/PTHLH/ADRA2A	28
GO:0086010	BP	GO:0086010	membrane depolarization during action potential	7/1892	16/13793	0.00332457	0.0378861	0.0328662	CAV3/CACNA1H/SCN9A/SCN7A/SCN1A/SCN8A/SCN3A	7
GO:0007266	BP	GO:0007266	Rho protein signal transduction	16/1892	57/13793	0.00332904	0.0378861	0.0328662	ABRA/STARD13/EPS8/LPAR6/ROCK1/F2R/DLC1/ITSN2/ARHGAP20/NGFR/ARHGEF3/ROCK2/ARHGEF28/MCF2L/F2RL2/GPR17	16
GO:0001508	BP	GO:0001508	action potential	11/1892	33/13793	0.00334266	0.0378861	0.0328662	SCN1B/CAV3/CACNA1H/GNAQ/SCN9A/GNA14/SCN7A/SCN1A/SCN8A/SCN3A/KCNAB2	11
GO:0034204	BP	GO:0034204	lipid translocation	11/1892	33/13793	0.00334266	0.0378861	0.0328662	ATP10D/ATP8B2/PLSCR4/PLSCR2/ATP11B/ATP11A/ATP8B4/ATP8B1/ATP8A1/ANO6/ATP10B	11
GO:0007224	BP	GO:0007224	smoothened signaling pathway	8/1892	20/13793	0.00334905	0.0378861	0.0328662	TCTN2/GLI2/HIPK1/EVC/GLI3/DHH/STIL/GLI1	8
GO:0009101	BP	GO:0009101	glycoprotein biosynthetic process	36/1892	167/13793	0.00348904	0.0392653	0.0340626	B3GALT4/B3GAT3/GLCE/POFUT1/TMTC2/B3GNT2/GXYLT1/GFPT1/ST8SIA4/POGLUT1/TMTC3/CHST3/ST3GAL1/FUT11/CSGALNACT1/B3GNT9/FUT8/B3GNT3/MGAT5/TMTC1/ST6GAL1/CHSY3/FUT4/DPY19L3/UGGT1/MGAT2/CHSY1/FKTN/ST8SIA1/HS2ST1/GXYLT2/FUT10/MGAT3/NDST3/FUT1/HS6ST2	36
GO:0007156	BP	GO:0007156	homophilic cell adhesion via plasma membrane adhesion molecules	22/1892	89/13793	0.00375394	0.0420287	0.0364599	HMCN2/CDH11/PCDH18/PCDH7/DCHS1/FAT4/HMCN1/FAT1/CDH8/PCDHA13/CADM3/PCDH17/CDH23/NECTIN3/LOC518612/PCDH19/CDH5/CDH6/CDH26/LOC100848799/CELSR1/IGSF11	22
GO:0031344	BP	GO:0031344	regulation of cell projection organization	24/1892	100/13793	0.00383224	0.0423985	0.0367807	DBN1/TWF2/TWF1/EPS8/SEMA6D/SEMA4C/SEMA3B/SEMA6A/PLD1/CHODL/SEMA3C/FMR1/HECW2/PLXND1/SEMA4F/TIAM1/PODXL/SEMA4G/SEMA3G/SEMA5B/PLXNC1/ZNF365/SEMA5A/PLXNA4	24
GO:0002831	BP	GO:0002831	regulation of response to biotic stimulus	18/1892	68/13793	0.00384511	0.0423985	0.0367807	NFKBIL1/MAPKAPK3/MAPKAPK2/S100A14/TLR4/IFI16/SARM1/PARP9/STING1/CADM1/LOC101905041/HERC5/KLK7/TLR5/TLR7/CGAS/TLR3/TLR8	18
GO:0048863	BP	GO:0048863	stem cell differentiation	10/1892	29/13793	0.00384554	0.0423985	0.0367807	SEMA6D/SEMA4C/SEMA3B/SEMA6A/SEMA3C/SEMA4F/SEMA4G/SEMA3G/SEMA5B/SEMA5A	10
GO:0051651	BP	GO:0051651	maintenance of location in cell	13/1892	43/13793	0.00389485	0.0427253	0.0370642	JSRP1/SPOUT1/TWF2/FTL/DHRS7C/TWF1/PKD2/SORL1/VPS13C/CLIC2/VPS13A/MYZAP/AKAP9	13
GO:0006469	BP	GO:0006469	negative regulation of protein kinase activity	11/1892	34/13793	0.00433892	0.0467029	0.0405148	AKT1S1/DBNDD2/DTNBP1/ACP4/HEXIM2/PTPRC/CBLB/SPRY1/IRAK3/PPM1E/CBL	11
GO:0033673	BP	GO:0033673	negative regulation of kinase activity	11/1892	34/13793	0.00433892	0.0467029	0.0405148	AKT1S1/DBNDD2/DTNBP1/ACP4/HEXIM2/PTPRC/CBLB/SPRY1/IRAK3/PPM1E/CBL	11
GO:0001503	BP	GO:0001503	ossification	9/1892	25/13793	0.00434346	0.0467029	0.0405148	PHOSPHO1/ENPP1/SRGN/MGP/MYOC/RFLNB/TNFRSF11A/PTHLH/NOG	9
GO:0006414	BP	GO:0006414	translational elongation	9/1892	25/13793	0.00434346	0.0467029	0.0405148	EIF5A/EEF1A2/EEFSEC/EEF1D/RPLP1/SECISBP2L/LTN1/SEPSECS/EIF5A2	9
GO:0048513	BP	GO:0048513	animal organ development	73/1892	396/13793	0.0046187	0.0494179	0.04287	TCAP/HSPB7/MYL11/PHOSPHO1/TPRN/DES/KLHL40/MYL2/MYF6/TLX1/DZANK1/NRG4/KRT80/PDGFRA/ENPP1/CNTN1/TBX3/SEMA6D/TACC1/SRGN/TGFBR2/NHS/FN1/CCM2L/DUSP6/SEMA4C/SEMA3B/AKNA/MYO6/MGP/SEMA6A/TGFBR1/SOX17/ASXL2/FGF2/SPRY1/SEMA3C/MFAP5/SOX6/PBX1/CRYBG3/SLC4A7/CXCR4/ANXA1/ILDR2/GJA1/APOD/HEG1/ADGRG6/PBX3/DSP/NPHP3/SEMA4F/AR/GREM1/EMX2/SEMA4G/SOX5/ADGRL3/SEMA3G/SEMA5B/GATA3/AATK/LHX6/MYF5/SEMA5A/ZFPM2/RFLNB/TNFR…	73
GO:0030312	CC	GO:0030312	external encapsulating structure	63/1763	172/13114	1.09e-14	2.15e-12	1.88e-12	AHSG/LINGO1/VTN/VIT/LAMA2/ECM2/LAMB1/FGL2/ANGPTL1/COL15A1/COL4A3/COL6A6/ADAMTS2/TIMP3/ANGPT2/PCSK6/SPARCL1/COLEC12/ADAMTSL3/MMP16/SPON1/ADAMTS12/COL4A2/ANGPT4/ABI3BP/ADAMTS5/MMP14/CCN3/MGP/VWF/COL18A1/MMP2/COL14A1/ADAMTS15/TGFBI/LAMA5/MFAP5/EMILIN3/ADAMTS10/LAMA3/CLEC14A/ADAMTS1/SMOC1/TIMP4/GPC6/LRRC15/OTOGL/F13A1/COL4A5/ADAMTSL1/ADAMTS4/MEGF9/ELN/CCN5/MFAP4/NTN4/KAZALD1/ADAMTS9/ADAMTS16/LRRC32/C…	63
GO:0031012	CC	GO:0031012	extracellular matrix	63/1763	172/13114	1.09e-14	2.15e-12	1.88e-12	AHSG/LINGO1/VTN/VIT/LAMA2/ECM2/LAMB1/FGL2/ANGPTL1/COL15A1/COL4A3/COL6A6/ADAMTS2/TIMP3/ANGPT2/PCSK6/SPARCL1/COLEC12/ADAMTSL3/MMP16/SPON1/ADAMTS12/COL4A2/ANGPT4/ABI3BP/ADAMTS5/MMP14/CCN3/MGP/VWF/COL18A1/MMP2/COL14A1/ADAMTS15/TGFBI/LAMA5/MFAP5/EMILIN3/ADAMTS10/LAMA3/CLEC14A/ADAMTS1/SMOC1/TIMP4/GPC6/LRRC15/OTOGL/F13A1/COL4A5/ADAMTSL1/ADAMTS4/MEGF9/ELN/CCN5/MFAP4/NTN4/KAZALD1/ADAMTS9/ADAMTS16/LRRC32/C…	63
GO:0062023	CC	GO:0062023	collagen-containing extracellular matrix	36/1763	82/13114	1.3e-11	1.7e-09	1.48e-09	VTN/VIT/LAMA2/LAMB1/FGL2/ANGPTL1/COL15A1/COL4A3/COL6A6/ADAMTS2/ANGPT2/PCSK6/SPARCL1/COLEC12/COL4A2/ANGPT4/ABI3BP/ADAMTS5/MGP/COL18A1/COL14A1/ADAMTS15/LAMA5/MFAP5/LAMA3/SMOC1/GPC6/F13A1/COL4A5/MEGF9/ELN/MFAP4/NTN4/KAZALD1/COL6A5/ANGPTL5	36
GO:0015629	CC	GO:0015629	actin cytoskeleton	64/1763	222/13114	1.07e-09	1.05e-07	9.21e-08	TPM1/DBN1/TNNC2/TPM2/TNNT3/TNNI2/FHL3/TMOD4/MYH6/MYOZ1/ACTA1/TNNI1/ACTN3/TNNT1/TWF2/KPTN/TNNC1/SYNPO/MYL6B/SMTNL1/XIRP1/LIMD2/MYH15/MARCKS/MYO9A/TWF1/LIMA1/SHROOM4/TMOD3/MYO1B/CALD1/SCIN/CGNL1/CDC42BPA/ACTN1/MYO6/PARVA/MYO1E/MYRIP/MYO1D/PLS3/HIP1/MYO5A/MYH9/MYH10/ABLIM1/MACF1/MYO10/GAS2L3/LCP1/PEAK1/MYO7A/TMOD2/MYLK/BIN2/DAAM1/PPP1R9A/LPP/ARHGAP32/RFLNB/MYO1G/SAMD14/FHDC1/SPTA1	64
GO:0043235	CC	GO:0043235	receptor complex	56/1763	188/13114	3.2e-09	2.52e-07	2.2e-07	PDGFRA/PDGFRB/NTRK2/ITGA9/NTRK3/NOTCH2/LIFR/FGFR1/MERTK/ITGA8/TGFBR2/IL6ST/ITGAL/AHR/ITGAV/GFRA1/FLT4/ITGA6/KIT/TEK/TGFBR1/MUSK/AXL/EGFR/TIE1/ITGA4/FLT1/ITGA11/ITGA1/DDR2/PLXND1/KDR/GABRA3/TRAF5/GRIA3/ITGB2/GFRA2/ITGB8/CD3D/ITGB4/ITGBL1/ITGB3/ERBB3/PLXNC1/ITGB7/MST1R/ITGA2/GRIK3/FLT3/ROR1/TRAT1/GRIA1/LOC101904063/ROR2/PLXNA4/AMHR2	56
GO:0098636	CC	GO:0098636	protein complex involved in cell adhesion	17/1763	28/13114	7.02e-09	4.6e-07	4.01e-07	ITGA9/ITGA8/ITGAL/ITGAV/ITGA6/ITGA4/ITGA11/ITGA1/JAM2/ITGB2/ITGB8/ITGB4/ITGBL1/ITGB3/ITGB7/ITGA2/LOC101904063	17
GO:0008305	CC	GO:0008305	integrin complex	16/1763	27/13114	3.21e-08	1.8e-06	1.57e-06	ITGA9/ITGA8/ITGAL/ITGAV/ITGA6/ITGA4/ITGA11/ITGA1/ITGB2/ITGB8/ITGB4/ITGBL1/ITGB3/ITGB7/ITGA2/LOC101904063	16
GO:0005604	CC	GO:0005604	basement membrane	12/1763	20/13114	1.49e-06	7.3e-05	6.38e-05	LAMA2/LAMB1/COL15A1/COL4A3/COL4A2/COL18A1/LAMA5/LAMA3/SMOC1/COL4A5/MEGF9/NTN4	12
GO:0098797	CC	GO:0098797	plasma membrane protein complex	76/1763	335/13114	2.08e-06	9.1e-05	7.95e-05	NDUFS8/SCN1B/CACNG6/AP2S1/NDUFS7/SNTA1/SGCA/CACNG1/KCNG2/PSENEN/LIN7B/C8G/GNAZ/KCNC4/C9/ITGA9/SNTB2/CDH11/GNB4/ITGA8/C7/ITGAL/CACNA1H/KCNA3/ATP1B2/SGCE/ITGAV/GNAQ/ITGA6/CDH8/TGFBR1/CDH23/ITGA4/ITGA11/SCN9A/ITGA1/CDH5/GJA1/CATSPERD/GNB5/CDH6/GNA14/GJA5/TRAF5/KCNMB4/GRIA3/CDH26/KCNMB1/CACNA1C/CACNA1B/ITGB2/ITGB8/CD3D/APH1B/SCN7A/GNAT2/ITGB4/KCNAB1/CACNA1A/ITGBL1/ITGB3/SCN1A/GNAS/CACNB2/KCNA5/SCN8A/…	76
GO:0030016	CC	GO:0030016	myofibril	24/1763	68/13114	4.05e-06	0.00015917	0.000138984	STUB1/TCAP/TNNT3/TNNI2/FHL3/TMOD4/MYOZ1/ACTA1/TNNI1/ACTN3/TNNT1/TWF2/DES/SYNPO/KLHL40/MYL2/ABRA/TWF1/TMOD3/ACTN1/PPP1R12A/FHL5/TMOD2/NEBL	24
GO:0070161	CC	GO:0070161	anchoring junction	55/1763	227/13114	7.05e-06	0.000236292	0.000206324	LIN7B/DES/XIRP1/KIRREL1/TJP2/CDH11/SHROOM4/KIF13B/HSPG2/AMOTL2/FAT4/TJP1/DLC1/PARVA/LASP1/CDH8/MARVELD2/CDH23/JCAD/FRS2/NECTIN3/CLDN1/USP53/JAM2/CDH5/GJA1/OCLN/PALS2/CDH6/PEAK1/GJA5/MPP7/FRMD4B/DSP/CDH26/CXADR/PKP4/ITGB2/ITGB8/LRRC1/PARD3B/ITGB4/LIMS1/ADGRL3/ITGBL1/ITGB3/LPP/ASAP3/CLDN20/ITGB7/PLEKHA7/AJUBA/MPP3/NEBL/IGSF11	55
GO:0043292	CC	GO:0043292	contractile fiber	24/1763	70/13114	7.22e-06	0.000236292	0.000206324	STUB1/TCAP/TNNT3/TNNI2/FHL3/TMOD4/MYOZ1/ACTA1/TNNI1/ACTN3/TNNT1/TWF2/DES/SYNPO/KLHL40/MYL2/ABRA/TWF1/TMOD3/ACTN1/PPP1R12A/FHL5/TMOD2/NEBL	24
GO:0098552	CC	GO:0098552	side of membrane	62/1763	267/13114	8.21e-06	0.000248214	0.000216735	GNAZ/ITGA9/LIFR/GNB4/CSF2RB/IL7R/LEPR/CXCL12/ITGA8/IL6ST/ITGAL/YES1/HFE/OSMR/ITGAV/GFRA1/GNAQ/ITGA6/LOC512672/SELL/ITGA4/ITGA11/ITGA1/PDCD1LG2/CLEC14A/LYN/CD1D/PTPN4/GNB5/GNA14/LOC617565/SELP/GM2A/IL2RB/LOC104968484/GFRA2/CD274/FRMD6/CD69/STAC/CD3D/CLEC2D/SLAMF6/GNAT2/KCNAB1/ENOX1/ZAP70/MR1/LCK/SYK/GNAS/CD27/GNAI1/PDCD1/CD84/LY9/EFNA5/ITGA2/TNFRSF11A/FRK/LOC101904063/KCNAB2	62
GO:0009986	CC	GO:0009986	cell surface	67/1763	296/13114	8.96e-06	0.000251478	0.000219584	ENPP1/ITGA9/CEACAM1/LIFR/PCSK6/DIP2A/CSF2RB/IL7R/LEPR/CXCL12/ITGA8/IL6ST/ITGAL/HFE/OSMR/ITGAV/GFRA1/ITGA6/LOC512672/SELL/ITGA4/CPM/ITGA11/GLDN/ITGA1/PDCD1LG2/CLEC14A/APP/JAM2/NGFR/CD1D/SULF2/GPC6/LOC617565/SELP/SCUBE3/IL2RB/LOC104968484/ITGB2/GFRA2/CD274/SLAMF1/ITGB8/CD69/LOC112445390/CD3D/CLEC2D/SDC1/SLAMF6/CLMP/ITGB4/ITGBL1/ENOX1/ITGB3/MR1/CD27/LOC510798/ITGB7/PDCD1/CD84/LY9/EFNA5/ITGA2/TNFRSF1…	67
GO:0030017	CC	GO:0030017	sarcomere	21/1763	59/13114	1.38e-05	0.000361603	0.000315743	STUB1/TCAP/TNNT3/TNNI2/FHL3/TMOD4/MYOZ1/ACTA1/TNNI1/ACTN3/TNNT1/DES/SYNPO/KLHL40/ABRA/TMOD3/ACTN1/PPP1R12A/FHL5/TMOD2/NEBL	21
GO:0016459	CC	GO:0016459	myosin complex	17/1763	49/13114	0.00012948	0.00318035	0.002777	TNNC2/MYH6/TNNC1/MYL6B/MYH15/MYO9A/MYO1B/CGNL1/MYO6/MYO1E/MYO1D/MYO5A/MYH9/MYH10/MYO10/MYO7A/MYO1G	17
GO:0005865	CC	GO:0005865	striated muscle thin filament	8/1763	15/13114	0.000280226	0.00611827	0.00534232	TNNT3/TNNI2/TMOD4/ACTA1/TNNI1/TNNT1/TMOD3/TMOD2	8
GO:0036379	CC	GO:0036379	myofilament	8/1763	15/13114	0.000280226	0.00611827	0.00534232	TNNT3/TNNI2/TMOD4/ACTA1/TNNI1/TNNT1/TMOD3/TMOD2	8
GO:0005925	CC	GO:0005925	focal adhesion	15/1763	43/13114	0.000297854	0.00616088	0.00537953	XIRP1/DLC1/PARVA/LASP1/PEAK1/ITGB2/ITGB8/ITGB4/LIMS1/ITGBL1/ITGB3/LPP/ASAP3/ITGB7/NEBL	15
GO:0019897	CC	GO:0019897	extrinsic component of plasma membrane	26/1763	97/13114	0.000341259	0.00669154	0.00584289	GNAZ/PLG/CDH11/GNB4/YES1/GNAQ/CDH8/HIP1/CDH23/LYN/CDH5/GNB5/CDH6/GNA14/CDH26/STAC/GNAT2/KCNAB1/ZAP70/LCK/SYK/GNAS/GNAI1/APC2/FRK/KCNAB2	26
GO:0032432	CC	GO:0032432	actin filament bundle	13/1763	35/13114	0.000370246	0.00669154	0.00584289	FHL3/ACTA1/SYNPO/XIRP1/MARCKS/ACTN1/PLS3/ABLIM1/LCP1/MYLK/DAAM1/LPP/RFLNB	13
GO:0009897	CC	GO:0009897	external side of plasma membrane	42/1763	185/13114	0.00037459	0.00669154	0.00584289	ITGA9/LIFR/CSF2RB/IL7R/LEPR/CXCL12/ITGA8/IL6ST/ITGAL/HFE/OSMR/ITGAV/GFRA1/ITGA6/LOC512672/SELL/ITGA4/ITGA11/ITGA1/PDCD1LG2/CLEC14A/CD1D/LOC617565/SELP/IL2RB/LOC104968484/GFRA2/CD274/CD69/CD3D/CLEC2D/SLAMF6/ENOX1/MR1/CD27/PDCD1/CD84/LY9/EFNA5/ITGA2/TNFRSF11A/LOC101904063	42
GO:0098802	CC	GO:0098802	plasma membrane signaling receptor complex	23/1763	83/13114	0.000439232	0.00750514	0.0065533	ITGA9/ITGA8/ITGAL/ITGAV/ITGA6/TGFBR1/ITGA4/ITGA11/ITGA1/TRAF5/GRIA3/ITGB2/ITGB8/CD3D/ITGB4/ITGBL1/ITGB3/ITGB7/ITGA2/GRIK3/TRAT1/GRIA1/LOC101904063	23
GO:1902495	CC	GO:1902495	transmembrane transporter complex	41/1763	182/13114	0.000517021	0.00846621	0.00739249	CYC1/NDUFV1/NDUFS8/NDUFA11/NDUFB9/SCN1B/CACNG6/NDUFB7/NDUFA8/NDUFS7/NDUFB10/CACNG1/KCNG2/NDUFA3/NDUFA7/NDUFA13/UQCR11/KCNC4/CACNA1H/KCNA3/ATP1B2/SCN9A/CATSPERD/KCNMB4/TRPC1/GRIA3/KCNMB1/CACNA1C/CACNA1B/SCN7A/KCNAB1/CACNA1A/SCN1A/CNGA3/CACNB2/KCNA5/SCN8A/GRIK3/GRIA1/SCN3A/KCNAB2	41
GO:0019898	CC	GO:0019898	extrinsic component of membrane	34/1763	145/13114	0.000709254	0.0111495	0.00973545	GNAZ/PLG/CDH11/GNB4/VPS13C/YES1/GNAQ/PIK3C2A/PIK3CG/CDH8/HIP1/CDH23/LYN/VPS13A/CDH5/GNB5/CDH6/GNA14/MCF2L/CDH26/STAC/PIK3CD/GNAT2/KCNAB1/PIK3R3/ZAP70/LCK/SYK/GNAS/GNAI1/APC2/SOCS2/FRK/KCNAB2	34
GO:0005911	CC	GO:0005911	cell-cell junction	41/1763	186/13114	0.000820266	0.0119394	0.0104252	LIN7B/DES/KIRREL1/TJP2/CDH11/SHROOM4/KIF13B/HSPG2/AMOTL2/FAT4/TJP1/CDH8/MARVELD2/CDH23/JCAD/FRS2/NECTIN3/CLDN1/USP53/JAM2/CDH5/GJA1/OCLN/PALS2/CDH6/GJA5/MPP7/FRMD4B/DSP/CDH26/CXADR/PKP4/LRRC1/PARD3B/LIMS1/ADGRL3/CLDN20/PLEKHA7/AJUBA/MPP3/IGSF11	41
GO:1990351	CC	GO:1990351	transporter complex	41/1763	186/13114	0.000820266	0.0119394	0.0104252	CYC1/NDUFV1/NDUFS8/NDUFA11/NDUFB9/SCN1B/CACNG6/NDUFB7/NDUFA8/NDUFS7/NDUFB10/CACNG1/KCNG2/NDUFA3/NDUFA7/NDUFA13/UQCR11/KCNC4/CACNA1H/KCNA3/ATP1B2/SCN9A/CATSPERD/KCNMB4/TRPC1/GRIA3/KCNMB1/CACNA1C/CACNA1B/SCN7A/KCNAB1/CACNA1A/SCN1A/CNGA3/CACNB2/KCNA5/SCN8A/GRIK3/GRIA1/SCN3A/KCNAB2	41
GO:0030055	CC	GO:0030055	cell-substrate junction	15/1763	47/13114	0.000874911	0.0121536	0.0106122	XIRP1/DLC1/PARVA/LASP1/PEAK1/ITGB2/ITGB8/ITGB4/LIMS1/ITGBL1/ITGB3/LPP/ASAP3/ITGB7/NEBL	15
GO:0035869	CC	GO:0035869	ciliary transition zone	10/1763	25/13114	0.000896831	0.0121536	0.0106122	B9D2/TCTN2/TTBK2/CPLANE1/TMEM17/CC2D2A/TMEM107/TMEM67/NPHP4/CCSAP	10
GO:0000315	CC	GO:0000315	organellar large ribosomal subunit	12/1763	34/13114	0.00105083	0.0133219	0.0116323	MRPL58/MRPL12/MRPL21/MRPL40/MRPL23/MRPL38/MRPL34/MRPL55/MRPL54/MRPL41/MRPL27/MRPL36	12
GO:0005762	CC	GO:0005762	mitochondrial large ribosomal subunit	12/1763	34/13114	0.00105083	0.0133219	0.0116323	MRPL58/MRPL12/MRPL21/MRPL40/MRPL23/MRPL38/MRPL34/MRPL55/MRPL54/MRPL41/MRPL27/MRPL36	12
GO:0031234	CC	GO:0031234	extrinsic component of cytoplasmic side of plasma membrane	17/1763	58/13114	0.00120045	0.0147431	0.0128733	GNAZ/GNB4/YES1/GNAQ/LYN/GNB5/GNA14/STAC/GNAT2/KCNAB1/ZAP70/LCK/SYK/GNAS/GNAI1/FRK/KCNAB2	17
GO:0005811	CC	GO:0005811	lipid droplet	10/1763	27/13114	0.00179556	0.0213835	0.0186716	PLIN5/PNPLA2/PNPLA4/CES1/LOC508916/BREH1/HSD17B11/RSAD2/PLIN1/LDAH	10
GO:0009898	CC	GO:0009898	cytoplasmic side of plasma membrane	20/1763	76/13114	0.00201423	0.0232821	0.0203294	GNAZ/GNB4/YES1/GNAQ/LYN/PTPN4/GNB5/GNA14/GM2A/FRMD6/STAC/GNAT2/KCNAB1/ZAP70/LCK/SYK/GNAS/GNAI1/FRK/KCNAB2	20
GO:0005794	CC	GO:0005794	Golgi apparatus	79/1763	438/13114	0.00347376	0.0390054	0.0340585	TRAPPC5/YIF1B/ARFRP1/SLC35E4/LOC509184/B3GAT3/ARFGAP1/HPD/ZDHHC12/PCSK5/GALNT7/MAN1A1/FAM91A1/MAN1A2/GOLIM4/GLCE/MAN2A1/MAN1C1/SORL1/GALNT15/SLC30A1/QSOX1/HEATR5A/SELENOI/YIPF6/HEATR5B/GLT8D2/ATP11B/MAP6D1/GALNT12/SLC30A5/ATP11A/CHST3/SLC35A5/SLC29A3/FUT11/ATRN/MANEA/CSGALNACT1/SLC30A7/ZDHHC2/RAB30/GOLM1/FUT8/FAM20B/LOC100138645/TMEM87B/MGAT5/AOC3/APP/PARM1/SULF2/XPR1/MYOC/GOPC/GASK1B/CHSY3/CHST2…	79
GO:0001518	CC	GO:0001518	voltage-gated sodium channel complex	7/1763	17/13114	0.00444769	0.0485539	0.0423961	SCN1B/CACNA1H/SCN9A/SCN7A/SCN1A/SCN8A/SCN3A	7
GO:0005201	MF	GO:0005201	extracellular matrix structural constituent	21/2019	34/14198	2.12e-10	1.5e-07	1.41e-07	FGA/LAMA2/LAMB1/COL5A2/LAMC1/COL5A3/COL4A1/COL4A3/COL6A6/COL3A1/MMRN1/COL4A2/EMILIN1/COL1A2/COL27A1/COL5A1/COL4A5/MEGF9/ELN/COL6A5/COL1A1	21
GO:0004713	MF	GO:0004713	protein tyrosine kinase activity	38/2019	98/14198	1.6e-09	5.65e-07	5.33e-07	PDGFRA/PDGFRB/NTRK2/NTRK3/FGFR1/MERTK/NRP2/FER/YES1/NRP1/EPHA3/FLT4/KIT/TEK/HIPK1/MUSK/AXL/ABL2/EGFR/TIE1/FLT1/LYN/DDR2/KDR/ITK/ZAP70/LCK/SYK/ERBB3/BMX/AATK/MST1R/TXK/FLT3/FRK/EPHB1/ROR2/EPHA4	38
GO:0004714	MF	GO:0004714	transmembrane receptor protein tyrosine kinase activity	24/2019	54/14198	7.6e-08	1.34e-05	1.27e-05	PDGFRA/PDGFRB/NTRK2/NTRK3/FGFR1/MERTK/NRP2/NRP1/EPHA3/FLT4/KIT/TEK/MUSK/AXL/EGFR/TIE1/FLT1/DDR2/KDR/MST1R/FLT3/EPHB1/ROR2/EPHA4	24
GO:0005178	MF	GO:0005178	integrin binding	24/2019	54/14198	7.6e-08	1.34e-05	1.27e-05	VCAM1/ITGA9/ITGA8/ITGAL/FN1/ITGAV/CCN3/LOC616254/ITGA6/LOC534578/ITGA4/ITGA11/ITGA1/ICAM1/ITGB2/ITGB8/CCN5/ITGB4/ITGBL1/ITGB3/ITGB7/ITGA2/LOC101904063/ICAM3	24
GO:0019199	MF	GO:0019199	transmembrane receptor protein kinase activity	27/2019	67/14198	1.43e-07	2.02e-05	1.91e-05	PDGFRA/PDGFRB/NTRK2/NTRK3/FGFR1/MERTK/NRP2/TGFBR2/NRP1/EPHA3/FLT4/KIT/TEK/TGFBR1/MUSK/AXL/EGFR/TIE1/FLT1/DDR2/KDR/MST1R/FLT3/EPHB1/ROR2/EPHA4/AMHR2	27
GO:0050839	MF	GO:0050839	cell adhesion molecule binding	47/2019	159/14198	4.17e-07	4.91e-05	4.64e-05	KIRREL1/VCAM1/ITGA9/CNTN1/TJP2/CDH11/KIF13B/HSPG2/ITGA8/HMCN1/ITGAL/FN1/TENM2/TJP1/ITGAV/CCN3/LOC616254/ITGA6/CDH8/LOC534578/CDH23/ITGA4/TGFBI/ITGA11/ITGA1/ICAM1/MACF1/ANXA1/PTPRJ/CDH5/PTPRB/CDH6/CDH26/CXADR/PKP4/ITGB2/ITGB8/CCN5/ITGB4/ITGBL1/ITGB3/ITGB7/ITGA2/TENM3/TENM4/LOC101904063/ICAM3	47
GO:0030695	MF	GO:0030695	GTPase regulator activity	71/2019	284/14198	8.48e-07	7.5e-05	7.08e-05	EEF1D/ARFGAP1/MYO9A/STARD13/DOCK10/ACAP2/DOCK6/DOCK8/RASGRP3/IQGAP1/ARHGAP28/DOCK9/ARHGEF17/RIN2/ARAP3/RAPGEF6/DLC1/SIPA1L1/RASA2/GNAQ/DOCK7/ARAP2/PLEKHG3/ARHGAP31/PREX2/AGAP2/ARHGAP29/ASAP2/ITSN2/RASAL1/RGL1/DOCK2/PSD3/FGD5/RALGAPB/ARHGEF10/ARHGAP20/ARHGEF9/SRGAP1/ARHGEF3/DOCK5/DENND6A/KALRN/SIPA1L2/SPATA13/DOCK1/ARHGEF28/MCF2L/OPHN1/IQGAP2/RP2/PLEKHG1/RASGRF2/TIAM1/ASAP1/ARHGAP45/ARHGAP25/DENND…	71
GO:0060589	MF	GO:0060589	nucleoside-triphosphatase regulator activity	71/2019	284/14198	8.48e-07	7.5e-05	7.08e-05	EEF1D/ARFGAP1/MYO9A/STARD13/DOCK10/ACAP2/DOCK6/DOCK8/RASGRP3/IQGAP1/ARHGAP28/DOCK9/ARHGEF17/RIN2/ARAP3/RAPGEF6/DLC1/SIPA1L1/RASA2/GNAQ/DOCK7/ARAP2/PLEKHG3/ARHGAP31/PREX2/AGAP2/ARHGAP29/ASAP2/ITSN2/RASAL1/RGL1/DOCK2/PSD3/FGD5/RALGAPB/ARHGEF10/ARHGAP20/ARHGEF9/SRGAP1/ARHGEF3/DOCK5/DENND6A/KALRN/SIPA1L2/SPATA13/DOCK1/ARHGEF28/MCF2L/OPHN1/IQGAP2/RP2/PLEKHG1/RASGRF2/TIAM1/ASAP1/ARHGAP45/ARHGAP25/DENND…	71
GO:0003779	MF	GO:0003779	actin binding	65/2019	254/14198	1.02e-06	8.04e-05	7.59e-05	TPM1/DBN1/TPM2/FHL3/MYH6/MYOZ1/ACTN3/TWF2/KPTN/ALKBH4/SYNPO/WASHC1/XIRP1/MAP1A/ABRA/LIMD2/MYH15/MARCKS/FLNB/TWF1/EPS8/EPB41L2/LIMA1/SHROOM4/IQGAP1/MYO1B/CALD1/SCIN/COBLL1/ACTN1/MYO6/PARVA/LASP1/MYO1E/MYRIP/ADD3/MYO1D/PHACTR1/PLS3/HIP1/MYO5A/CNN3/PHACTR2/MYH9/WIPF1/FMNL2/MYH10/CLMN/ABLIM1/MAP1B/EPB41L3/GAS2L3/LCP1/IQGAP2/PLEKHH2/DAAM2/FLNA/DAAM1/PPP1R9A/JMY/MYO1G/NEBL/SAMD14/FHDC1/SPTA1	65
GO:0005096	MF	GO:0005096	GTPase activator activity	36/2019	125/14198	1.72e-05	0.00121616	0.00114798	ARFGAP1/MYO9A/STARD13/ACAP2/IQGAP1/ARHGAP28/ARAP3/DLC1/SIPA1L1/RASA2/GNAQ/ARAP2/ARHGAP31/AGAP2/ARHGAP29/ASAP2/RASAL1/DOCK2/RALGAPB/ARHGAP20/SRGAP1/DOCK5/SIPA1L2/OPHN1/IQGAP2/RP2/ASAP1/ARHGAP45/ARHGAP25/ADAP2/ARHGAP42/ARHGAP32/ARHGAP30/ASAP3/DOCK4/CHN2	36
GO:0051015	MF	GO:0051015	actin filament binding	41/2019	154/14198	3.64e-05	0.00234016	0.00220898	TPM1/DBN1/TPM2/MYH6/ACTN3/TWF2/KPTN/XIRP1/LIMD2/MYH15/MARCKS/FLNB/TWF1/LIMA1/SHROOM4/IQGAP1/MYO1B/SCIN/ACTN1/MYO6/LASP1/MYO1E/ADD3/MYO1D/PLS3/HIP1/MYO5A/MYH9/FMNL2/MYH10/CLMN/ABLIM1/GAS2L3/LCP1/IQGAP2/FLNA/PPP1R9A/MYO1G/NEBL/SAMD14/SPTA1	41
GO:0030215	MF	GO:0030215	semaphorin receptor binding	10/2019	20/14198	0.000155773	0.00876729	0.00827583	SEMA6D/SEMA4C/SEMA3B/SEMA6A/SEMA3C/SEMA4F/SEMA4G/SEMA3G/SEMA5B/SEMA5A	10
GO:0004725	MF	GO:0004725	protein tyrosine phosphatase activity	19/2019	56/14198	0.000161209	0.00876729	0.00827583	ACP4/PTP4A3/PTPRS/PTPRC/PTPN13/PTPRE/PTEN/PTPRG/PTPRF/PTPRD/PTPRU/PTPRK/PTPN12/EYA2/PTPRJ/PTPRB/PTPN4/CDC25B/PTPRZ1	19
GO:0045499	MF	GO:0045499	chemorepellent activity	11/2019	24/14198	0.000194919	0.0098434	0.00929162	NRG4/SEMA6D/SEMA4C/SEMA3B/SEMA6A/SEMA3C/SEMA4F/SEMA4G/SEMA3G/SEMA5B/SEMA5A	11
GO:0140303	MF	GO:0140303	intramembrane lipid transporter activity	10/2019	21/14198	0.000259596	0.0122356	0.0115498	ATP10D/ATP8B2/PLSCR4/PLSCR2/ATP11B/ATP11A/ATP8B4/ATP8B1/ATP8A1/ATP10B	10
GO:0016758	MF	GO:0016758	hexosyltransferase activity	33/2019	127/14198	0.00032798	0.0144926	0.0136802	B3GALT4/B3GAT3/POFUT1/TMTC2/B3GNT2/COLGALT2/GCNT1/POGLUT1/TMTC3/POGLUT3/FUT11/CSGALNACT1/B3GNT9/FUT8/B3GNT3/MGAT5/HAS2/TMTC1/CHSY3/FUT4/DPY19L3/UGCG/AGL/UGGT1/PYGL/LOC520336/MGAT2/B4GALT6/CHSY1/PIGA/FUT10/MGAT3/FUT1	33
GO:0016757	MF	GO:0016757	glycosyltransferase activity	50/2019	219/14198	0.000377451	0.0156975	0.0148176	B3GALT4/B3GAT3/LOC618664/POFUT1/PNP/TMTC2/B3GNT2/COLGALT2/ZC3HAV1/GXYLT1/GCNT1/GLT8D2/PARP14/ST8SIA4/POGLUT1/TMTC3/POGLUT3/PARP9/ST3GAL1/FUT11/CSGALNACT1/TNKS2/B3GNT9/FUT8/B3GNT3/MGAT5/HAS2/TNKS/TMTC1/ST6GAL1/CHSY3/FUT4/DPY19L3/UGCG/AGL/UGGT1/PYGL/LOC520336/MGAT2/B4GALT6/UGT8/CHSY1/PARP12/PIGA/ST8SIA1/GXYLT2/FUT10/MGAT3/PARP8/FUT1	50
GO:0005085	MF	GO:0005085	guanyl-nucleotide exchange factor activity	38/2019	158/14198	0.000640805	0.0251694	0.0237585	EEF1D/DOCK10/DOCK6/DOCK8/RASGRP3/DOCK9/ARHGEF17/RIN2/RAPGEF6/DOCK7/PLEKHG3/PREX2/ITSN2/RGL1/DOCK2/PSD3/FGD5/ARHGEF10/ARHGEF9/ARHGEF3/DOCK5/DENND6A/KALRN/SPATA13/DOCK1/ARHGEF28/MCF2L/PLEKHG1/RASGRF2/TIAM1/DENND5B/FGD4/RALGPS2/ARFGEF3/FGD3/VAV3/VAV1/DOCK4	38
GO:0140326	MF	GO:0140326	ATPase-coupled intramembrane lipid transporter activity	8/2019	16/14198	0.000729578	0.027148	0.0256262	ATP10D/ATP8B2/ATP11B/ATP11A/ATP8B4/ATP8B1/ATP8A1/ATP10B	8
GO:0005539	MF	GO:0005539	glycosaminoglycan binding	18/2019	58/14198	0.000808993	0.0285979	0.0269948	VEGFB/VCAN/ECM2/LYVE1/PRELP/SLIT2/CCN3/STAB1/SLIT3/APP/SULF2/ADGRG1/SMOC1/TNFAIP6/CCN5/SUSD5/THBS3/IMPG2	18
GO:0004866	MF	GO:0004866	endopeptidase inhibitor activity	31/2019	124/14198	0.000987847	0.0332575	0.0313932	CST6/AHSG/KNG1/ITIH2/C5/SERPIND1/SERPINA11/ITIH1/COL6A3/ITIH5/TIMP3/SERPINB9/TFPI2/A2M/CD109/BIRC6/APP/CRIM1/SERPINE2/SERPINF1/COL7A1/TIMP4/RECK/COL28A1/TFPI/CPAMD8/OVOS2/LOC404103/PTI/SERPINA5/LOC107131209	31
GO:0008047	MF	GO:0008047	enzyme activator activity	48/2019	218/14198	0.00113094	0.0363441	0.0343068	PTPA/MOB2/RPLP1/APOA5/ARFGAP1/CKS2/MYO9A/STARD13/FBLN1/ACAP2/IQGAP1/ARHGAP28/MOB1A/ARAP3/DLC1/SIPA1L1/RASA2/GNAQ/CCNT1/ARAP2/ARHGAP31/AGAP2/ARHGAP29/ASAP2/SH3PXD2B/RASAL1/DOCK2/ARHGAP6/RALGAPB/ARHGAP20/SRGAP1/DOCK5/SIPA1L2/OPHN1/IQGAP2/RP2/GM2A/ASAP1/ARHGAP45/ARHGAP25/ADAP2/ARHGAP42/ARHGAP32/ARHGAP30/ASAP3/DOCK4/CHN2/PARP8	48
GO:0004715	MF	GO:0004715	non-membrane spanning protein tyrosine kinase activity	11/2019	29/14198	0.00136577	0.0419827	0.0396293	FER/YES1/ABL2/LYN/ITK/ZAP70/LCK/SYK/BMX/TXK/FRK	11
GO:0019838	MF	GO:0019838	growth factor binding	13/2019	38/14198	0.00156616	0.045059	0.0425332	PDGFRA/PDGFRB/NTRK2/NTRK3/FGFR1/TGFBR2/IGFBP3/EGFR/IL2RA/NGFR/KDR/ERBB3/KAZALD1	13
GO:0005248	MF	GO:0005248	voltage-gated sodium channel activity	7/2019	14/14198	0.00159332	0.045059	0.0425332	PKD2/CACNA1H/SCN9A/SCN7A/SCN1A/SCN8A/SCN3A	7
GO:0061135	MF	GO:0061135	endopeptidase regulator activity	31/2019	128/14198	0.00171484	0.0453993	0.0428544	CST6/AHSG/KNG1/ITIH2/C5/SERPIND1/SERPINA11/ITIH1/COL6A3/ITIH5/TIMP3/SERPINB9/TFPI2/A2M/CD109/BIRC6/APP/CRIM1/SERPINE2/SERPINF1/COL7A1/TIMP4/RECK/COL28A1/TFPI/CPAMD8/OVOS2/LOC404103/PTI/SERPINA5/LOC107131209	31
GO:0008201	MF	GO:0008201	heparin binding	12/2019	34/14198	0.00173378	0.0453993	0.0428544	VEGFB/ECM2/PRELP/SLIT2/CCN3/SLIT3/APP/ADGRG1/SMOC1/CCN5/THBS3/IMPG2	12
GO:0008417	MF	GO:0008417	fucosyltransferase activity	6/2019	11/14198	0.00199335	0.048917	0.0461749	POFUT1/FUT11/FUT8/FUT4/FUT10/FUT1	6
GO:0030414	MF	GO:0030414	peptidase inhibitor activity	33/2019	140/14198	0.0020065	0.048917	0.0461749	CST6/AHSG/KNG1/ITIH2/WFDC3/C5/SERPIND1/SERPINA11/ITIH1/COL6A3/ITIH5/TIMP3/SERPINB9/TFPI2/A2M/CD109/BIRC6/APP/CRIM1/SERPINE2/SERPINF1/COL7A1/TIMP4/RECK/COL28A1/TFPI/CPAMD8/OVOS2/LOC404103/LOC515676/PTI/SERPINA5/LOC107131209	33
KEGG	NA	bta04820	Cytoskeleton in muscle cells	86/1195	232/9767	6.78895e-23	2.24035e-20	1.45069e-20	540303/281544/535320/513257/514106/615428/497015/286822/282096/506434/504795/505645/100296004/281939/281592/100301375/527488/539375/541308/282095/509486/280765/100847218/505519/510169/509670/510376/526674/282662/530657/100138434/521854/509348/534319/281154/280760/538590/532127/514588/507881/282191/317711/786534/530102/510833/511422/281530/533257/444872/511976/508632/280794/282562/407209/281875/51…	86
KEGG	Cellular Processes	bta04510	Focal adhesion	74/1195	204/9767	3.29241e-19	5.43247e-17	3.51768e-17	514106/100298939/282121/615310/505519/539224/507525/530657/282301/100138434/520030/527165/613787/613533/532572/532127/282191/317711/530102/511422/281530/785911/540786/529670/511976/508632/281239/280794/525931/524770/615430/281875/280958/338031/535043/286799/282188/538606/407217/282882/506751/503620/282654/281450/523755/535951/100336873/524530/407170/282041/537203/100137872/541281/511602/338037/53…	74
KEGG	Environmental Information Processing	bta04512	ECM-receptor interaction	42/1195	89/9767	3.50756e-16	3.85832e-14	2.49837e-14	507525/530657/100138434/520030/532572/532127/282191/317711/530102/282661/511422/281530/529670/444872/511976/508632/280794/281875/280958/535043/527014/282188/282882/506751/282654/281450/523755/535951/100336873/541281/511602/536286/529759/506995/282642/338092/514031/281872/504323/540664/785805/282187	42
KEGG	Environmental Information Processing	bta04151	PI3K-Akt signaling pathway	98/1195	392/9767	1.01852e-12	8.4028e-11	5.44105e-11	510434/100298939/282121/509080/507525/100299249/132342083/530657/282301/100138434/520030/527165/613787/785086/505824/532572/532127/282191/317711/530102/282141/511422/281530/281768/782518/281536/526585/525962/540786/535530/521554/529670/511976/281094/508632/281239/280794/525931/281136/617915/281713/282257/514720/281875/280958/338031/535043/280832/530001/280939/286799/519754/282188/281161/407217/28…	98
KEGG	Environmental Information Processing	bta04015	Rap1 signaling pathway	60/1195	216/9767	3.73661e-10	2.46616e-08	1.59691e-08	510434/100298939/282121/516039/512943/282301/527165/281987/613787/282141/281530/281768/526585/281603/523745/281094/281239/281874/525931/281136/617915/112447442/789597/787248/536654/338031/280832/280939/286799/539292/281161/407217/503620/281985/353110/541140/535132/407170/281885/100137872/536517/505740/281877/535603/513244/282879/504531/282642/286865/281793/327671/535017/281790/282325/100299449/61…	60
KEGG	Cellular Processes	bta04810	Regulation of actin cytoskeleton	62/1195	231/9767	8.65587e-10	4.76073e-08	3.08271e-08	510434/514106/100298939/517356/505519/280833/539224/512045/526766/282301/527165/613787/532127/281768/785911/526585/104968536/613811/511976/281478/507339/281874/280794/525931/281136/524770/790873/281875/535043/518833/538606/281161/407217/404108/282882/523755/535951/317655/281736/541140/785769/282041/537203/782315/100137872/536517/281877/338037/536286/504531/506995/282642/286865/513641/327671/51403…	62
KEGG	Human Diseases	bta05165	Human papillomavirus infection	83/1195	354/9767	1.79441e-09	8.45935e-08	5.47767e-08	510434/100298939/512571/541101/504357/550622/507525/530657/100138434/520030/527165/785086/532572/532127/282191/513730/317711/530102/511422/281530/540786/282331/526824/529670/511976/508632/767866/280794/445418/281713/282257/445417/281875/280958/767928/535043/408005/512672/507481/783681/539292/282188/407217/785291/282882/506751/282654/530005/281450/523755/535951/100336873/524530/521194/782690/53412…	83
KEGG	Human Diseases	bta05414	Dilated cardiomyopathy	37/1195	110/9767	3.42735e-09	1.41378e-07	9.15463e-08	281544/521616/497015/615310/100296004/527488/541308/781184/509486/280765/505519/100138434/532127/786534/281603/511976/281239/407209/281875/535043/512313/282882/523755/535951/537655/408015/104968484/505740/536286/535603/506995/282642/281793/327667/535017/514031/281872	37
KEGG	Organismal Systems	bta04610	Complement and coagulation cascades	33/1195	93/9767	5.24508e-09	1.92319e-07	1.24532e-07	517356/510522/280833/512045/522039/280897/100125764/281428/526766/507525/280816/767827/511581/526585/518609/282006/507339/513856/280958/407126/282005/100271720/282521/617881/281877/512581/508763/280686/100336868/112441462/101904063/493645/107131209	33
KEGG	Organismal Systems	bta04360	Axon guidance	50/1195	181/9767	1.35375e-08	4.46738e-07	2.89275e-07	100298939/539224/512924/536815/281987/785911/518458/613811/512018/100139818/539369/526028/539996/537951/534164/516017/516019/788119/539292/615883/524942/533746/522767/512660/530005/540595/281736/504968/539452/519843/541140/282041/282100/535493/530018/530401/504531/524002/537455/286865/100299041/784494/518168/327671/506636/281790/616742/534731/525767/407104	50
KEGG	Environmental Information Processing	bta04514	Cell adhesion molecules	47/1195	169/9767	2.93435e-08	8.80306e-07	5.70023e-07	282662/537480/282118/407152/532127/281705/507857/511976/512072/532751/281874/281875/616254/516017/535043/512672/534578/531178/281485/282881/282882/534360/414922/539392/281839/538846/529873/414735/512405/540997/281486/281877/281950/781119/533834/536286/282303/529759/281060/101907895/514031/613842/540003/525767/281840/511251/530936	47
KEGG	Environmental Information Processing	bta04010	MAPK signaling pathway	70/1195	300/9767	4.28615e-08	1.17869e-06	7.63236e-07	510434/100298939/282121/521616/507245/516039/781184/615215/788091/512943/516099/615727/517192/533908/280795/282301/527165/613787/505824/514886/282141/281768/523745/281094/515640/535376/281239/525931/617915/515310/282412/533491/338031/280832/532209/280939/282382/523962/286799/281161/407217/534620/503620/519251/353110/540309/541140/407170/281885/536532/535622/100137872/280877/504592/524957/408015/2…	70
KEGG	Human Diseases	bta05410	Hypertrophic cardiomyopathy	33/1195	103/9767	9.14118e-08	2.30597e-06	1.49318e-06	281544/521616/497015/615310/100296004/527488/541308/781184/509486/280765/505519/100138434/532127/786534/511976/281239/407209/281875/535043/281137/512313/282882/523755/535951/537655/538954/408015/536286/506995/282642/327667/514031/281872	33
KEGG	Organismal Systems	bta04611	Platelet activation	37/1195	123/9767	9.78291e-08	2.30597e-06	1.49318e-06	512943/510522/522039/281878/510833/785911/526585/281603/282433/317697/536654/280958/530001/281216/282188/538606/282022/281985/281879/534996/282041/100137872/505740/338037/535603/513244/504531/282642/533330/286865/515515/281793/535017/281790/281872/525072/282187	37
KEGG	Human Diseases	bta05412	Arrhythmogenic right ventricular cardiomyopathy	29/1195	86/9767	1.59024e-07	3.49853e-06	2.26539e-06	521616/615310/527488/539375/541308/781184/280765/100138434/532127/786534/511976/407209/281875/535043/512313/282882/523755/535951/537655/782690/281193/514360/408015/536286/506995/282642/327667/514031/281872	29
KEGG	Cellular Processes	bta04540	Gap junction	30/1195	92/9767	2.26335e-07	4.66815e-06	3.02276e-06	510434/100298939/768036/777775/535605/282301/527165/613787/281878/281603/282433/317697/525931/281136/407102/536654/281216/407217/281985/281879/281193/541140/504592/505740/535603/533330/281793/535017/281790/282325	30
KEGG	Environmental Information Processing	bta04020	Calcium signaling pathway	61/1195	264/9767	4.59897e-07	8.92741e-06	5.78075e-06	282121/615428/414346/509486/510032/100296455/282301/527165/281987/613787/281878/505824/281607/539126/281969/281768/526585/281603/540877/317697/525931/516679/282412/286814/536654/338031/788119/286799/281161/512313/407217/281750/503620/281985/281879/281736/407170/518283/281789/281749/408015/104968484/282146/282410/530401/540387/782045/526873/338037/535603/282879/282648/281793/785655/526211/535017/2…	61
KEGG	Human Diseases	bta05205	Proteoglycans in cancer	50/1195	205/9767	9.31074e-07	1.70697e-05	1.10531e-05	510434/100298939/508671/615310/512943/507525/281987/280760/280847/281878/282094/281530/281768/281536/785911/104968536/317697/444872/281239/280794/445418/445417/281875/282872/282188/538606/281161/407217/538624/530005/281879/524530/541140/407170/282041/527418/100137872/536517/281165/282879/504531/529759/282642/286865/785655/282325/281872/521961/617345/282187	50
KEGG	Organismal Systems	bta04926	Relaxin signaling pathway	36/1195	132/9767	2.00949e-06	3.49016e-05	2.25998e-05	510434/100298939/282121/512943/280795/785086/282191/317711/510833/281603/525962/508632/535376/281713/282872/282382/281137/286799/282188/407217/281750/281985/534129/541140/535365/100137872/511602/505740/535603/504531/286865/515610/281793/535017/281790/282187	36
KEGG	Organismal Systems	bta04730	Long-term depression	22/1195	63/9767	2.54571e-06	4.20042e-05	2.71989e-05	510434/100298939/281716/112442078/281878/282433/317697/281239/536654/281216/281985/281879/534996/541140/534626/282648/533330/281793/281790/282325/525072/529618	22
KEGG	Environmental Information Processing	bta04022	cGMP-PKG signaling pathway	43/1195	172/9767	2.6827e-06	4.21567e-05	2.72976e-05	510434/100296004/414346/280833/785086/281878/281607/516422/785911/281603/282433/317697/536636/281972/281713/282562/536654/530001/788119/281216/538606/533048/512313/281750/281985/281879/534129/282041/520448/100137872/281749/407176/408015/282146/530401/505740/338037/535603/533330/535017/281790/539543/282135	43
KEGG	Organismal Systems	bta04921	Oxytocin signaling pathway	40/1195	156/9767	3.0332e-06	4.5498e-05	2.94612e-05	510434/100298939/521616/781184/515421/539640/280795/281878/785911/281603/282433/317697/536654/530001/788119/281216/538606/533048/407217/281985/281879/524530/538954/541140/282041/509084/508029/408015/530401/505740/526873/338037/535603/281793/327667/535017/281790/282325/525072/327677	40
KEGG	Human Diseases	bta04933	AGE-RAGE signaling pathway in diabetic complications	29/1195	102/9767	8.09944e-06	0.000116209	7.52488e-05	100298939/282121/512943/281987/282118/281607/282191/317711/510833/508632/535376/280794/282872/282382/281137/534578/286799/282188/281985/524530/281839/541140/100137872/511602/504531/286865/280686/282325/282187	29
KEGG	Human Diseases	bta05146	Amoebiasis	32/1195	119/9767	1.01266e-05	0.000139241	9.01625e-05	516099/517356/518752/526766/100138434/520030/532572/282191/317711/510833/281536/529670/508632/515640/524513/280794/524770/536654/282188/506751/281985/100336873/516046/281789/511602/104968484/281877/504531/286865/281793/282325/282187	32
KEGG	Organismal Systems	bta04670	Leukocyte transendothelial migration	31/1195	118/9767	2.29583e-05	0.00030305	0.000196233	514106/512943/505519/281987/282118/785911/613811/281874/524770/282872/534578/282882/414922/281839/538846/281736/414735/512405/282041/522311/281877/282303/504531/286865/327671/101907895/281790/282325/504782/521961/617345	31
KEGG	Environmental Information Processing	bta04014	Ras signaling pathway	53/1195	247/9767	2.48795e-05	0.000315778	0.000204475	510434/100298939/282121/539224/282301/527165/281987/613787/505824/514886/282141/281768/522159/523745/525962/281094/281239/525931/617915/533491/338031/280832/514554/280939/286799/281161/511845/407217/503620/512872/522344/787596/540313/353110/541140/407170/281885/535365/100137872/280877/524957/536517/540692/790307/282879/504531/286865/504509/327671/282325/616742/512700/525072	53
KEGG	Organismal Systems	bta04270	Vascular smooth muscle contraction	35/1195	142/9767	3.09081e-05	0.000377766	0.000244614	510434/515421/281878/281607/527140/785911/281603/282433/317697/281660/536654/281137/281216/538606/533048/404108/317655/281985/281879/518542/282041/520448/281749/407176/408015/505740/338037/535603/515610/281793/535017/282325/538439/525072/539543	35
KEGG	Organismal Systems	bta04928	Parathyroid hormone synthesis, secretion and action	30/1195	115/9767	3.57918e-05	0.000419959	0.000271935	517192/509500/280795/785086/281878/281768/522159/281603/317697/282886/281713/281915/536654/514554/536328/407217/507783/281985/281879/534129/536911/505740/535603/281793/505169/535017/522103/281790/282325/286767	30
KEGG	Organismal Systems	bta04924	Renin secretion	22/1195	73/9767	3.69055e-05	0.000419959	0.000271935	281878/281607/281969/282433/282331/317697/536636/281713/536654/281137/281216/533048/281985/281879/282329/281749/408015/505740/533330/281793/526211/281790	22
KEGG	Environmental Information Processing	bta04072	Phospholipase D signaling pathway	36/1195	154/9767	7.94087e-05	0.000862354	0.000558398	510434/100298939/512112/282301/527165/281987/613787/617707/281607/782518/522159/526585/281603/525931/281136/280832/530001/514554/506783/407217/281985/541140/281885/100137872/104968484/505740/538147/535603/504531/286865/515515/281793/535017/538439/525072/518523	36
KEGG	Organismal Systems	bta04935	Growth hormone synthesis, secretion and action	30/1195	120/9767	8.43928e-05	0.000862354	0.000558398	510434/100298939/516039/512943/280795/281987/785086/281878/281603/317697/281239/281713/282261/536654/523962/281985/281879/534129/541140/100137872/408015/505740/535603/504531/286865/281793/535017/281790/282325/338437	30
KEGG	Organismal Systems	bta04666	Fc gamma R-mediated phagocytosis	26/1195	98/9767	8.58599e-05	0.000862354	0.000558398	614576/613548/281987/617707/407152/507329/522159/281478/514554/618009/534996/281935/537203/100137872/327705/104968484/504531/286865/515515/523797/327671/281766/282325/521961/617345/525072	26
KEGG	Human Diseases	bta01521	EGFR tyrosine kinase inhibitor resistance	23/1195	82/9767	8.62354e-05	0.000862354	0.000558398	510434/100298939/282301/527165/281987/613787/540786/535530/281239/525931/516598/281161/407217/541140/407170/100137872/280877/282879/504531/286865/785655/507390/282325	23
KEGG	Organismal Systems	bta04912	GnRH signaling pathway	25/1195	93/9767	9.26395e-05	0.000899148	0.000582223	510434/100298939/516039/512943/281878/522159/281603/317697/281915/536654/282872/514554/523962/407217/281985/281879/541140/504592/408015/505740/535603/281793/535017/282325/525072	25
KEGG	Environmental Information Processing	bta04668	TNF signaling pathway	32/1195	134/9767	0.00012715	0.00119884	0.000776285	516039/512943/280795/785086/407221/282118/517541/281094/497199/281713/281915/508431/338033/507481/281137/534578/286799/783681/508105/281839/526279/517354/534129/789216/535622/507234/790225/100137872/504531/281647/286865/280840	32
KEGG	Organismal Systems	bta04723	Retrograde endocannabinoid signaling	35/1195	154/9767	0.000179827	0.00164841	0.00106739	287014/287027/404188/326346/327660/338065/327710/338079/327701/338064/338063/512943/338084/3283878/3283888/281878/281603/525962/317697/536654/281985/281879/535365/282237/534626/408015/282410/505740/535603/282648/535017/281790/282325/100299449/529618	35
KEGG	Organismal Systems	bta04724	Glutamatergic synapse	28/1195	115/9767	0.000232625	0.00207476	0.00134347	281878/522159/281603/525962/317697/525335/536654/514554/512428/282353/281985/281879/282136/535365/282100/534626/408015/505740/535603/282648/527491/281793/535017/281790/282325/532553/525072/529618	28
KEGG	Cellular Processes	bta04148	Efferocytosis	37/1195	169/9767	0.000265146	0.00229371	0.00148524	510434/788091/512943/615727/518752/533894/282661/281530/517541/281135/282331/504429/282006/535379/281713/281913/614392/281875/505543/512547/788119/516598/512313/540688/526279/517354/537203/509821/282329/107131193/539136/530401/282303/317692/282642/521784/100124525	37
KEGG	Human Diseases	bta05222	Small cell lung cancer	25/1195	99/9767	0.000271075	0.00229371	0.00148524	509500/767985/100138434/520030/532572/282191/317711/540786/529670/508632/280794/281875/535043/506751/100336873/524530/616895/507234/100137872/511602/504531/281647/286865/511754/281872	25
KEGG	Organismal Systems	bta04974	Protein digestion and absorption	30/1195	129/9767	0.000334265	0.00275769	0.00178568	530657/538590/538564/100139730/507881/282191/317711/530102/533456/510833/511422/508632/282562/359712/508076/781493/282188/513668/282353/100848491/507133/507010/511602/536741/280781/100847952/519501/528454/785805/282187	30
KEGG	Human Diseases	bta05230	Central carbon metabolism in cancer	19/1195	69/9767	0.000449007	0.00361396	0.00234014	510434/100298939/515067/512571/510085/282301/527165/539126/281768/540786/525335/280832/507119/407217/541140/100137872/504531/286865/512700	19
KEGG	Organismal Systems	bta04923	Regulation of lipolysis in adipocytes	17/1195	59/9767	0.000498116	0.00391377	0.00253427	508493/281603/533048/282022/100137872/505740/281553/535603/504531/533330/286865/281793/535017/281790/281759/504813/520598	17
KEGG	Organismal Systems	bta04916	Melanogenesis	25/1195	103/9767	0.000518203	0.00397691	0.00257516	510434/100298939/281416/785086/281603/445418/281713/445417/536654/280832/281137/281750/530005/407219/281985/782690/541140/281885/505740/535603/282105/281793/535017/281790/282325	25
KEGG	Organismal Systems	bta04725	Cholinergic synapse	27/1195	115/9767	0.000554714	0.00416035	0.00269394	100298939/280795/785086/281878/281603/525962/317697/281713/536654/530001/281985/281879/534129/541140/535365/100137872/408015/282410/505740/535603/504531/282648/286865/535017/281790/282325/282181	27
KEGG	Organismal Systems	bta04750	Inflammatory mediator regulation of TRP channels	26/1195	110/9767	0.000625096	0.00458404	0.00296829	516039/512943/280833/510380/281987/281878/281603/282331/317697/515640/281239/536654/281985/281879/518542/282329/505740/535603/504531/539334/286865/281793/535017/282325/107132327/525072	26
KEGG	Cellular Processes	bta04520	Adherens junction	23/1195	93/9767	0.000644888	0.00462637	0.00299571	514106/505519/281768/785911/104968536/512072/535376/407102/536759/507632/524770/282382/504657/407217/534360/782690/508150/414735/505696/511689/282041/520631/327671	23
KEGG	Organismal Systems	bta04664	Fc epsilon RI signaling pathway	19/1195	71/9767	0.000662655	0.00465268	0.00301274	510434/100298939/516039/512943/281987/507329/506783/534996/541140/100137872/104968484/513244/504531/286865/515515/327671/521961/617345/525072	19
KEGG	Organismal Systems	bta04927	Cortisol synthesis and secretion	18/1195	66/9767	0.000712981	0.00490174	0.00317402	281416/785086/281878/281607/281603/317697/281713/282412/536654/540688/281985/281879/534129/408015/505740/535603/281793/535017	18
KEGG	Organismal Systems	bta04714	Thermogenesis	50/1195	261/9767	0.000750947	0.0050574	0.00327481	512500/287014/282393/287027/404188/326346/338081/100298939/327660/338065/327710/338053/338079/327701/282200/516039/514859/337887/338064/3283880/338063/512943/615757/3283879/508493/338084/281570/533908/3283878/767961/3283888/785086/281768/281603/281713/533048/538624/514159/538954/534129/541140/506059/505740/100137803/535603/533330/281793/535017/100299449/520598	50
KEGG	Organismal Systems	bta04062	Chemokine signaling pathway	39/1195	191/9767	0.000798966	0.00527317	0.00341453	100298939/281987/785911/281603/525962/535530/613811/536654/530001/511771/511112/510083/281985/534996/281736/517354/541140/282136/282041/535365/509821/522311/100137872/536517/505740/535603/504531/281801/286865/407772/327671/535017/281790/282325/100124525/408019/521961/617345/616996	39
KEGG	Cellular Processes	bta04814	Motor proteins	41/1195	205/9767	0.000915531	0.00592402	0.00383597	281544/514106/615428/497015/282096/506434/100296004/768036/777775/281592/100301375/535605/282095/509486/541101/510819/515421/505519/506294/104968668/526674/524130/515330/537282/534909/536335/535127/100337486/524648/523485/522967/541246/541234/404108/317655/281935/535092/100337196/515610/538808/516513	41
KEGG	Human Diseases	bta05163	Human cytomegalovirus infection	48/1195	251/9767	0.000987395	0.00615328	0.00398442	510434/100298939/512943/282301/785086/281878/785911/281603/525962/282331/281586/317697/613811/515640/281713/281875/536654/788119/512672/507481/407217/281985/281879/513478/533661/524530/281736/517354/534129/541140/282041/535365/282329/507234/100137872/530401/505740/782472/535603/504531/282642/286865/281793/327671/511754/535017/281790/282325	48
KEGG	Human Diseases	bta05144	Malaria	16/1195	57/9767	0.000988254	0.00615328	0.00398442	511435/533894/282118/281530/281536/281874/534578/281839/281486/541281/281877/282303/282879/529759/338092/504323	16
KEGG	Human Diseases	bta05218	Melanoma	19/1195	74/9767	0.00114482	0.00699614	0.0045302	510434/100298939/282301/527165/613787/281768/540786/281239/525931/281161/407217/407219/524530/541140/100137872/282879/504531/286865/511754	19
KEGG	Organismal Systems	bta04919	Thyroid hormone signaling pathway	27/1195	122/9767	0.0014428	0.00865682	0.00560553	510434/100298939/100296004/539640/509500/281987/513730/517336/767866/282562/535872/281875/523707/507119/407216/512313/508162/524868/281985/524530/541140/789485/100137872/504531/282642/286865/282325	27
KEGG	Environmental Information Processing	bta04370	VEGF signaling pathway	16/1195	59/9767	0.00147845	0.00871228	0.00564144	510434/100298939/615215/788091/512943/516099/281987/541140/407170/100137872/530401/504531/286865/327671/282325/525072	16
KEGG	Human Diseases	bta05208	Chemical carcinogenesis - reactive oxygen species	49/1195	263/9767	0.00157525	0.00911987	0.00590537	512500/287014/282393/287027/510434/404188/326346/338081/100298939/327660/338065/327710/338053/338079/327701/282200/507346/337887/338064/517724/414346/3283880/338063/512943/615757/3283879/503552/338084/281570/3283878/3283888/280795/522159/540786/535530/280714/514554/493719/511845/407217/508150/541140/100137872/513953/282879/504531/511470/286865/282870	49
KEGG	Organismal Systems	bta04929	GnRH secretion	17/1195	65/9767	0.00164546	0.00936209	0.00606221	510434/100298939/532060/408008/281878/317697/282412/536654/281985/281879/541140/100137872/282100/408015/504531/286865/282325	17
KEGG	Environmental Information Processing	bta04024	cAMP signaling pathway	47/1195	251/9767	0.00174719	0.0097724	0.0063279	510434/616139/281716/281416/280795/785086/522159/785911/526585/281603/536636/112447442/281713/282562/514554/281137/538606/533048/512313/785371/534129/513996/282041/282329/100137872/281749/534626/536517/408015/282146/540830/505740/281553/535603/504531/286865/281793/281701/327671/535017/281790/521961/504813/617345/529618/506061/517588	47
KEGG	Human Diseases	bta01522	Endocrine resistance	22/1195	95/9767	0.00209907	0.0115449	0.00747562	510434/100298939/512943/280795/513730/281603/281239/767866/523707/282872/783681/407217/524530/541140/789485/100137872/505740/535603/504531/286865/281793/535017	22
KEGG	Human Diseases	bta05415	Diabetic cardiomyopathy	44/1195	234/9767	0.00221729	0.0119952	0.00776721	281181/512500/287014/282393/287027/404188/326346/338081/327660/338065/327710/338053/338079/327701/282200/337887/338064/414346/3283880/338063/514460/512943/615757/3283879/338084/281570/3283878/3283888/281607/510833/540786/535376/281779/282872/282382/282188/512313/281985/100137872/504531/286865/327671/282325/282187	44
KEGG	Metabolism	bta00532	Glycosaminoglycan biosynthesis - chondroitin sulfate / dermatan sulfate	8/1195	21/9767	0.00229488	0.0122147	0.00790936	404162/514028/506758/528057/528149/535975/281690/534506	8
KEGG	Organismal Systems	bta04925	Aldosterone synthesis and secretion	22/1195	96/9767	0.00241605	0.0125107	0.008101	281416/785086/281878/281607/281603/317697/281713/282412/282562/536654/533048/281985/281879/534129/408015/282146/505740/526873/535603/281793/535017/282325	22
KEGG	Environmental Information Processing	bta04064	NF-kappa B signaling pathway	25/1195	114/9767	0.00242631	0.0125107	0.008101	281987/282118/281536/526824/613811/497199/515640/534578/504994/508105/511112/534996/504760/281839/507234/104968484/505521/281647/504509/508890/515515/282325/504507/530884/616179	25
KEGG	Cellular Processes	bta04550	Signaling pathways regulating pluripotency of stem cells	30/1195	145/9767	0.00247984	0.01259	0.00815236	510434/100298939/512943/504357/528437/781063/539504/541247/281768/530430/522155/281239/445418/445417/507148/529373/407216/281161/530005/782690/541140/528946/530506/100137872/504531/100848012/286865/281335/526572/280840	30
KEGG	Organismal Systems	bta04261	Adrenergic signaling in cardiomyocytes	32/1195	158/9767	0.00259147	0.012764	0.00826501	281544/618204/521616/497015/100296004/781184/767949/509486/512943/505519/785086/281607/281603/281713/282562/536654/530001/512313/281985/534129/100137872/408015/282146/505740/535603/507516/407157/281793/327667/535017/281790/539543	32
KEGG	Human Diseases	bta04934	Cushing syndrome	32/1195	158/9767	0.00259147	0.012764	0.00826501	510434/504357/281716/281416/785086/281878/281607/281603/317697/445418/280714/281713/508330/282412/445417/536654/407217/530005/540688/281985/281879/524530/782690/534129/408015/505740/535603/281793/511754/535017/281790/526572	32
KEGG	Organismal Systems	bta04640	Hematopoietic cell lineage	24/1195	110/9767	0.00314606	0.0152676	0.00988622	508932/100299249/132342083/518609/521554/281094/515640/535043/407126/280832/282882/535951/281861/516046/404191/281885/104968484/536741/281053/282642/281060/281872/512700/327677	24
KEGG	Organismal Systems	bta04918	Thyroid hormone synthesis	18/1195	76/9767	0.0039807	0.0190381	0.0123277	281209/280717/785086/281878/281603/317697/281713/282562/536654/281985/281879/534129/505740/281553/535603/281793/535017/282325	18
KEGG	Human Diseases	bta05135	Yersinia infection	31/1195	156/9767	0.00404641	0.0190759	0.0123522	510434/516039/509080/512943/533908/280795/281987/281536/785911/280794/536654/519754/540304/282882/282041/537203/616969/509821/100137872/104968484/530401/513244/504531/281060/286865/504509/508890/327671/521961/617345/535347	31
KEGG	Human Diseases	bta05231	Choline metabolism in cancer	22/1195	100/9767	0.00411825	0.0191412	0.0123944	510434/100298939/280795/282301/527165/281987/613787/617707/522159/525931/514554/407217/541140/100137872/100125779/538147/504531/286865/327671/282325/525072/518523	22
KEGG	Organismal Systems	bta04713	Circadian entrainment	22/1195	101/9767	0.0046729	0.0211952	0.0137245	280795/281603/282433/525962/317697/281713/282412/536654/281216/281985/281879/535365/534626/408015/505740/535603/533330/281793/535017/281790/282325/529618	22
KEGG	Human Diseases	bta05416	Viral myocarditis	19/1195	83/9767	0.00468864	0.0211952	0.0137245	615310/100296004/527488/541308/100138434/786534/518609/281874/407209/512672/507481/511845/537655/524530/281839/104968484/281733/281877/327671	19
KEGG	Metabolism	bta00230	Purine metabolism	27/1195	133/9767	0.00520423	0.023208	0.0150279	280715/616992/533000/100296324/615535/281969/281603/282433/493724/280960/536636/281972/520318/537649/504439/525937/506980/281216/533048/613448/281363/536409/505740/535603/526211/535017/506061	27
KEGG	Organismal Systems	bta04660	T cell receptor signaling pathway	26/1195	128/9767	0.0059882	0.0260944	0.0168968	510434/100298939/512943/539224/280795/281987/407152/525906/504994/785291/541140/535622/522311/100137872/530401/513244/281053/504531/522346/281060/286865/504509/508890/613842/521961/617345	26
KEGG	Metabolism	bta00062	Fatty acid elongation	9/1195	29/9767	0.00608869	0.0260944	0.0168968	614105/353301/785383/281421/617293/100125237/614096/613886/533333	9
KEGG	Environmental Information Processing	bta04392	Hippo signaling pathway - multiple species	9/1195	29/9767	0.00608869	0.0260944	0.0168968	614611/515576/781683/535935/614786/100336629/530910/519937/282337	9
KEGG	Human Diseases	bta05223	Non-small cell lung cancer	17/1195	74/9767	0.00699042	0.0295748	0.0191505	510434/100298939/509500/281987/514886/535530/407217/524530/616895/541140/540187/100137872/282879/504531/286865/511754/282325	17
KEGG	Environmental Information Processing	bta04371	Apelin signaling pathway	28/1195	143/9767	0.00750073	0.0313321	0.0202884	510434/100298939/505519/514547/281878/281607/281603/525962/317697/536654/530001/282382/783681/281985/281879/524530/538954/541140/789485/535365/100137872/505740/338037/535603/515610/535017/281790/520598	28
KEGG	Metabolism	bta01040	Biosynthesis of unsaturated fatty acids	9/1195	30/9767	0.00777321	0.0317604	0.0205658	614105/785383/617293/100125237/513996/533107/614096/613886/533333	9
KEGG	Metabolism	bta00514	Other types of O-glycan biosynthesis	12/1195	46/9767	0.00779574	0.0317604	0.0205658	524529/360194/618078/789150/617596/508488/511862/282073/535458/504711/506903/507299	12
KEGG	Human Diseases	bta05224	Breast cancer	29/1195	151/9767	0.008655	0.0348311	0.0225541	510434/100298939/504357/280795/513730/281768/540786/281239/767866/445418/445417/523707/338031/280832/408005/783681/536328/281161/407217/530005/524530/782690/541140/789485/100137872/504531/286865/511754/526572	29
KEGG	Environmental Information Processing	bta04061	Viral protein interaction with cytokine and cytokine receptor	20/1195	94/9767	0.00888554	0.0349075	0.0226036	407221/509585/613811/281094/522155/338033/511771/511112/513478/281861/281736/517354/507215/281672/104968644/505521/407772/100124525/408019/616996	20
KEGG	Organismal Systems	bta04662	B cell receptor signaling pathway	20/1195	94/9767	0.00888554	0.0349075	0.0226036	510434/100298939/511435/280795/507329/523745/407126/504994/534996/541140/100137872/104968484/530401/504531/286865/515515/327671/282325/521961/617345	20
KEGG	Human Diseases	bta05235	PD-L1 expression and PD-1 checkpoint pathway in cancer	20/1195	95/9767	0.00999887	0.0388192	0.0251365	510434/100298939/516039/512943/280795/281987/281536/540786/407217/541140/540187/100137872/530401/533834/281053/504531/286865/504509/508890/613842	20
KEGG	Cellular Processes	bta04210	Apoptosis	28/1195	147/9767	0.0109109	0.0418675	0.0271104	510434/100298939/768036/777775/535605/280795/100299249/132342083/281878/327711/282333/526824/317697/528530/497199/507481/535820/281879/540643/526279/541140/507215/100137872/504531/616804/281647/286865/507390	28
KEGG	Environmental Information Processing	bta04350	TGF-beta signaling pathway	22/1195	109/9767	0.0117253	0.0444755	0.0287991	280705/281154/280760/327681/281530/785911/510559/530430/535376/497622/615037/282382/407216/617566/510688/540595/539079/100848012/281168/615467/538769/514963	22
KEGG	Organismal Systems	bta04726	Serotonergic synapse	24/1195	122/9767	0.011976	0.0449101	0.0290805	100298939/510380/281878/525962/317697/536654/282022/281985/281879/280722/541140/281293/535365/282365/282100/408015/282410/505740/282648/281793/281790/282325/107132327/525072	24
KEGG	Organismal Systems	bta04911	Insulin secretion	18/1195	85/9767	0.0132693	0.0492009	0.0318589	532060/408008/785086/281603/281713/282562/536654/281985/281879/534129/520448/407176/408015/505740/535603/281793/535017/282325	18
KEGG	Organismal Systems	bta04213	Longevity regulating pathway - multiple species	14/1195	61/9767	0.0137741	0.0505049	0.0327033	100298939/514859/281719/281603/535530/281239/538954/541140/100137872/505740/535603/504531/286865/535017	14
KEGG	Human Diseases	bta05215	Prostate cancer	20/1195	99/9767	0.0156177	0.0566357	0.0366732	510434/100298939/282301/527165/613787/785086/281768/540786/281239/525931/281713/407217/524530/782690/534129/541140/100137872/280675/504531/286865	20
KEGG	Environmental Information Processing	bta04066	HIF-1 signaling pathway	22/1195	112/9767	0.0159375	0.0571672	0.0370174	281181/540303/510434/509566/617277/536763/280705/515263/281987/282141/281536/281239/617915/280939/281137/507119/407217/503620/100137872/504531/286865/282325	22
KEGG	Metabolism	bta00603	Glycosphingolipid biosynthesis - globo and isoglobo series	6/1195	18/9767	0.0167206	0.0593312	0.0384186	532742/282351/618571/282352/281174/786974	6
KEGG	Organismal Systems	bta04915	Estrogen signaling pathway	26/1195	139/9767	0.0172574	0.0605845	0.0392301	510434/100298939/281416/280795/785086/281878/281603/317697/281713/536654/523707/282872/407217/508162/281985/281879/534129/541140/100137872/505740/535603/504531/286865/281793/535017/281790	26
KEGG	Human Diseases	bta05167	Kaposi sarcoma-associated herpesvirus infection	38/1195	221/9767	0.0181293	0.0624398	0.0404315	510434/100298939/788091/512943/539640/514547/280795/281987/281878/282141/525962/317697/522155/281713/282257/530001/788119/512672/507481/281161/281879/534996/524530/281839/782690/541140/535365/100137872/347700/530401/281535/504531/282258/286865/407772/515515/511754/408019	38
KEGG	Environmental Information Processing	bta04340	Hedgehog signaling pathway	13/1195	57/9767	0.0181643	0.0624398	0.0404315	536011/512018/510255/527889/541246/282874/524530/785371/282136/540830/538808/525833/517588	13
KEGG	Organismal Systems	bta04970	Salivary secretion	20/1195	102/9767	0.021264	0.0723416	0.0468432	281878/281603/282433/317697/282562/536654/281216/281985/281879/286845/282146/505740/535603/533330/281793/535017/282325/777776/539543/327677	20
KEGG	Environmental Information Processing	bta04068	FoxO signaling pathway	25/1195	135/9767	0.0216463	0.0728907	0.0471988	510434/100298939/327715/512943/112446032/514886/281135/540786/526824/535530/521554/535376/281239/282382/504833/407217/524530/538954/541140/515928/507215/100137872/504531/286865/507390	25
KEGG	Metabolism	bta00512	Mucin type O-glycan biosynthesis	9/1195	35/9767	0.0219363	0.073121	0.0473479	524529/618078/281778/508488/282351/784997/535458/504711/506903	9
KEGG	Organismal Systems	bta04211	Longevity regulating pathway	18/1195	90/9767	0.0231981	0.0761877	0.0493337	100298939/514859/785086/281603/515914/535530/281239/281713/538954/534129/541140/509084/100137872/505740/535603/504531/286865/535017	18
KEGG	Human Diseases	bta05207	Chemical carcinogenesis - receptor activation	37/1195	218/9767	0.0235214	0.0761877	0.0493337	510434/100298939/507346/517724/503552/533908/509500/280795/785086/513730/281603/280714/281713/493719/783681/281161/407217/524530/534129/541140/100137872/280675/408015/282410/505740/535603/504531/282648/511470/281647/286865/281793/535017/281790/282325/282870/282181	37
KEGG	Organismal Systems	bta04728	Dopaminergic synapse	25/1195	136/9767	0.0235489	0.0761877	0.0493337	512943/280795/785086/281878/100300400/525962/317697/281713/536654/281985/281879/534129/281293/535365/100137872/534626/408015/282410/505740/282648/529590/281793/281790/282325/529618	25
KEGG	Metabolism	bta01212	Fatty acid metabolism	13/1195	59/9767	0.0238741	0.0764899	0.0495293	614105/508130/353301/281421/617293/100125237/514159/513996/506059/533107/614096/613886/533333	13

## Sheet: Table S5
Table S5. The enriched GO terms and KEGG pathways for the hub genes in two significant module
Module	ONTOLOGY	ID	Description	BgRatio	pvalue	p.adjust	qvalue	geneID	Count
sienna3	CC	GO:0045095	keratin filament	70/13114	0.00122943	0.0124017	0.00290098	KRT18/KRT8	2
sienna3	CC	GO:0005882	intermediate filament	90/13114	0.00202235	0.0124017	0.00290098	KRT18/KRT8	2
sienna3	CC	GO:0045111	intermediate filament cytoskeleton	91/13114	0.00206695	0.0124017	0.00290098	KRT18/KRT8	2
sienna3	CC	GO:0033179	proton-transporting V-type ATPase, V0 domain	10/13114	0.00760193	0.0342087	0.00800203	ATP6V0C	1
sienna3	CC	GO:0099513	polymeric cytoskeletal fiber	260/13114	0.0158647	0.04476	0.0104702	KRT18/KRT8	2
sienna3	CC	GO:0033177	proton-transporting two-sector ATPase complex, proton-transporting domain	21/13114	0.0159039	0.04476	0.0104702	ATP6V0C	1
sienna3	CC	GO:0033176	proton-transporting V-type ATPase complex	23/13114	0.0174067	0.04476	0.0104702	ATP6V0C	1
sienna3	CC	GO:0099081	supramolecular polymer	318/13114	0.0231944	0.0463889	0.0108512	KRT18/KRT8	2
sienna3	CC	GO:0099512	supramolecular fiber	318/13114	0.0231944	0.0463889	0.0108512	KRT18/KRT8	2
sienna3	CC	GO:0005923	bicellular tight junction	38/13114	0.0286114	0.0492491	0.0115203	CLDN19	1
sienna3	CC	GO:0070160	tight junction	40/13114	0.0300967	0.0492491	0.0115203	CLDN19	1
sienna3	KEGG	bta05150	Staphylococcus aureus infection	105/9767	0.00166952	0.0261488	0.0183501	KRT18/KRT19	2
sienna3	KEGG	bta04915	Estrogen signaling pathway	139/9767	0.00290543	0.0261488	0.0183501	KRT18/KRT19	2
lightcyan1	BP	GO:0006412	translation	347/13793	1.34646e-06	0.000264865	0.000224203	RPS28/UBA52/RPL18A/MRPL36/RPL28/RPS9/RPS11/RPL32/MRPL23/RPS2	10
lightcyan1	BP	GO:0043043	peptide biosynthetic process	353/13793	1.5719e-06	0.000264865	0.000224203	RPS28/UBA52/RPL18A/MRPL36/RPL28/RPS9/RPS11/RPL32/MRPL23/RPS2	10
lightcyan1	BP	GO:0043604	amide biosynthetic process	404/13793	5.24648e-06	0.000589355	0.000498876	RPS28/UBA52/RPL18A/MRPL36/RPL28/RPS9/RPS11/RPL32/MRPL23/RPS2	10
lightcyan1	BP	GO:0006518	peptide metabolic process	426/13793	8.36698e-06	0.000704918	0.000596698	RPS28/UBA52/RPL18A/MRPL36/RPL28/RPS9/RPS11/RPL32/MRPL23/RPS2	10
lightcyan1	BP	GO:0030150	protein import into mitochondrial matrix	17/13793	4.36703e-05	0.00208488	0.00176481	TIMM17B/ROMO1/PAM16	3
lightcyan1	BP	GO:0033108	mitochondrial respiratory chain complex assembly	48/13793	4.4536e-05	0.00208488	0.00176481	NDUFA11/UQCC2/UQCC3/NDUFS8	4
lightcyan1	BP	GO:0001101	response to acid chemical	19/13793	6.18659e-05	0.00208488	0.00176481	LAMTOR2/LAMTOR1/LAMTOR4	3
lightcyan1	BP	GO:0043200	response to amino acid	19/13793	6.18659e-05	0.00208488	0.00176481	LAMTOR2/LAMTOR1/LAMTOR4	3
lightcyan1	BP	GO:0071229	cellular response to acid chemical	19/13793	6.18659e-05	0.00208488	0.00176481	LAMTOR2/LAMTOR1/LAMTOR4	3
lightcyan1	BP	GO:0071230	cellular response to amino acid stimulus	19/13793	6.18659e-05	0.00208488	0.00176481	LAMTOR2/LAMTOR1/LAMTOR4	3
lightcyan1	BP	GO:0007005	mitochondrion organization	181/13793	9.78955e-05	0.00299916	0.00253873	NDUFA11/ROMO1/UQCC2/UQCC3/NDUFS8/FIS1	6
lightcyan1	BP	GO:0032008	positive regulation of TOR signaling	25/13793	0.000144282	0.00404652	0.00342529	LAMTOR2/LAMTOR1/LAMTOR4	3
lightcyan1	BP	GO:0022900	electron transport chain	66/13793	0.000156097	0.00404652	0.00342529	FDX2/NDUFS6/UQCC3/NDUFS8	4
lightcyan1	BP	GO:0044743	protein transmembrane import into intracellular organelle	30/13793	0.000250983	0.00604151	0.00511401	TIMM17B/ROMO1/PAM16	3
lightcyan1	BP	GO:0170036	import into the mitochondrion	32/13793	0.000304828	0.00684847	0.00579708	TIMM17B/ROMO1/PAM16	3
lightcyan1	BP	GO:0006626	protein targeting to mitochondrion	33/13793	0.00033433	0.00704183	0.00596075	TIMM17B/ROMO1/PAM16	3
lightcyan1	BP	GO:0072655	establishment of protein localization to mitochondrion	36/13793	0.000433694	0.00859735	0.00727747	TIMM17B/ROMO1/PAM16	3
lightcyan1	BP	GO:0070585	protein localization to mitochondrion	38/13793	0.000509424	0.00953755	0.00807333	TIMM17B/ROMO1/PAM16	3
lightcyan1	BP	GO:0071806	protein transmembrane transport	39/13793	0.000550263	0.00975994	0.00826157	TIMM17B/ROMO1/PAM16	3
lightcyan1	BP	GO:0019646	aerobic electron transport chain	51/13793	0.00121065	0.0187698	0.0158882	NDUFS6/UQCC3/NDUFS8	3
lightcyan1	BP	GO:0032006	regulation of TOR signaling	51/13793	0.00121065	0.0187698	0.0158882	LAMTOR2/LAMTOR1/LAMTOR4	3
lightcyan1	BP	GO:0006120	mitochondrial electron transport, NADH to ubiquinone	13/13793	0.00127107	0.0187698	0.0158882	NDUFS6/NDUFS8	2
lightcyan1	BP	GO:0042775	mitochondrial ATP synthesis coupled electron transport	52/13793	0.00128103	0.0187698	0.0158882	NDUFS6/UQCC3/NDUFS8	3
lightcyan1	BP	GO:0042773	ATP synthesis coupled electron transport	53/13793	0.00135393	0.0190114	0.0160927	NDUFS6/UQCC3/NDUFS8	3
lightcyan1	BP	GO:0031929	TOR signaling	59/13793	0.00184627	0.0239304	0.0202566	LAMTOR2/LAMTOR1/LAMTOR4	3
lightcyan1	BP	GO:1990542	mitochondrial transmembrane transport	59/13793	0.00184627	0.0239304	0.0202566	TIMM17B/ROMO1/PAM16	3
lightcyan1	BP	GO:0022904	respiratory electron transport chain	60/13793	0.00193778	0.0241863	0.0204732	NDUFS6/UQCC3/NDUFS8	3
lightcyan1	BP	GO:0006119	oxidative phosphorylation	62/13793	0.00212918	0.0256261	0.021692	NDUFS6/UQCC3/NDUFS8	3
lightcyan1	BP	GO:0010257	NADH dehydrogenase complex assembly	20/13793	0.00303926	0.0341411	0.0288997	NDUFA11/NDUFS8	2
lightcyan1	BP	GO:0032981	mitochondrial respiratory chain complex I assembly	20/13793	0.00303926	0.0341411	0.0288997	NDUFA11/NDUFS8	2
lightcyan1	BP	GO:0006839	mitochondrial transport	72/13793	0.00326115	0.0354519	0.0300092	TIMM17B/ROMO1/PAM16	3
lightcyan1	BP	GO:0006383	transcription by RNA polymerase III	22/13793	0.00367558	0.0375355	0.031773	POLR2L/POLR3K	2
lightcyan1	BP	GO:0007031	peroxisome organization	22/13793	0.00367558	0.0375355	0.031773	PEX11G/FIS1	2
lightcyan1	CC	GO:0005840	ribosome	193/13114	6.79987e-11	9.65581e-09	6.3704e-09	RPS28/UBA52/RPL18A/MRPL40/MRPL36/RPL28/RPS9/RPS11/RPL32/RPS10/MRPL23/RPS2	12
lightcyan1	CC	GO:0044391	ribosomal subunit	159/13114	1.45798e-10	1.03517e-08	6.8295e-09	RPS28/RPL18A/MRPL40/MRPL36/RPL28/RPS9/RPS11/RPL32/RPS10/MRPL23/RPS2	11
lightcyan1	CC	GO:0022626	cytosolic ribosome	100/13114	1.81683e-08	7.29975e-07	4.816e-07	RPS28/RPL18A/RPL28/RPS9/RPS11/RPL32/RPS10/RPS2	8
lightcyan1	CC	GO:0098798	mitochondrial protein-containing complex	196/13114	2.05627e-08	7.29975e-07	4.816e-07	TIMM17B/NDUFB7/NDUFA11/ROMO1/MRPL40/NDUFS6/MRPL36/MRPL23/NDUFS8/PAM16	10
lightcyan1	CC	GO:1990904	ribonucleoprotein complex	494/13114	4.26516e-08	1.21131e-06	7.99156e-07	WDR83/RPS28/RPL18A/MRPL40/MRPL36/RPL28/RPS9/SNRPD2/RPS11/RPL32/RPS10/MRPL23/SNRNP25/RPS2	14
lightcyan1	CC	GO:0022627	cytosolic small ribosomal subunit	39/13114	9.39516e-07	2.22352e-05	1.46696e-05	RPS28/RPS9/RPS11/RPS10/RPS2	5
lightcyan1	CC	GO:0098800	inner mitochondrial membrane protein complex	123/13114	1.54214e-06	3.12834e-05	2.06392e-05	TIMM17B/NDUFB7/NDUFA11/ROMO1/NDUFS6/NDUFS8/PAM16	7
lightcyan1	CC	GO:0005743	mitochondrial inner membrane	211/13114	5.57031e-06	8.44464e-05	5.57133e-05	TIMM17B/NDUFB7/NDUFA11/ROMO1/NDUFS6/UQCC3/NDUFS8/PAM16	8
lightcyan1	CC	GO:0031966	mitochondrial membrane	282/13114	5.63583e-06	8.44464e-05	5.57133e-05	TIMM17B/NDUFB7/NDUFA11/ROMO1/NDUFS6/UQCC3/NDUFS8/PAM16/FIS1	9
lightcyan1	CC	GO:0015934	large ribosomal subunit	98/13114	5.94693e-06	8.44464e-05	5.57133e-05	RPL18A/MRPL40/MRPL36/RPL28/RPL32/MRPL23	6
lightcyan1	CC	GO:0015935	small ribosomal subunit	61/13114	8.97646e-06	0.000115878	7.64502e-05	RPS28/RPS9/RPS11/RPS10/RPS2	5
lightcyan1	CC	GO:0005740	mitochondrial envelope	304/13114	1.03324e-05	0.000121962	8.04643e-05	TIMM17B/NDUFB7/NDUFA11/ROMO1/NDUFS6/UQCC3/NDUFS8/PAM16/FIS1	9
lightcyan1	CC	GO:0019866	organelle inner membrane	232/13114	1.11656e-05	0.000121962	8.04643e-05	TIMM17B/NDUFB7/NDUFA11/ROMO1/NDUFS6/UQCC3/NDUFS8/PAM16	8
lightcyan1	CC	GO:0005744	TIM23 mitochondrial import inner membrane translocase complex	11/13114	1.53876e-05	0.000156074	0.00010297	TIMM17B/ROMO1/PAM16	3
lightcyan1	CC	GO:0032045	guanyl-nucleotide exchange factor complex	13/13114	2.64954e-05	0.000250823	0.00016548	LAMTOR2/LAMTOR1/LAMTOR4	3
lightcyan1	CC	GO:0005747	mitochondrial respiratory chain complex I	40/13114	3.41603e-05	0.000269487	0.000177793	NDUFB7/NDUFA11/NDUFS6/NDUFS8	4
lightcyan1	CC	GO:0030964	NADH dehydrogenase complex	40/13114	3.41603e-05	0.000269487	0.000177793	NDUFB7/NDUFA11/NDUFS6/NDUFS8	4
lightcyan1	CC	GO:0045271	respiratory chain complex I	40/13114	3.41603e-05	0.000269487	0.000177793	NDUFB7/NDUFA11/NDUFS6/NDUFS8	4
lightcyan1	CC	GO:0005666	RNA polymerase III complex	18/13114	7.43519e-05	0.000555683	0.00036661	POLR2F/POLR2L/POLR3K	3
lightcyan1	CC	GO:0031967	organelle envelope	412/13114	0.000111341	0.000752876	0.000496708	TIMM17B/NDUFB7/NDUFA11/ROMO1/NDUFS6/UQCC3/NDUFS8/PAM16/FIS1	9
lightcyan1	CC	GO:0031975	envelope	412/13114	0.000111341	0.000752876	0.000496708	TIMM17B/NDUFB7/NDUFA11/ROMO1/NDUFS6/UQCC3/NDUFS8/PAM16/FIS1	9
lightcyan1	CC	GO:0005759	mitochondrial matrix	117/13114	0.000207186	0.00133729	0.000882274	ALKBH7/MRPL40/MRPL36/UQCC2/MRPL23	5
lightcyan1	CC	GO:0098803	respiratory chain complex	73/13114	0.000362836	0.00224012	0.00147791	NDUFB7/NDUFA11/NDUFS6/NDUFS8	4
lightcyan1	CC	GO:0005746	mitochondrial respirasome	74/13114	0.000382243	0.00226161	0.00149209	NDUFB7/NDUFA11/NDUFS6/NDUFS8	4
lightcyan1	CC	GO:0070469	respirasome	76/13114	0.000423269	0.00240417	0.00158614	NDUFB7/NDUFA11/NDUFS6/NDUFS8	4
lightcyan1	CC	GO:0000315	organellar large ribosomal subunit	34/13114	0.000517113	0.00271963	0.00179427	MRPL40/MRPL36/MRPL23	3
lightcyan1	CC	GO:0005762	mitochondrial large ribosomal subunit	34/13114	0.000517113	0.00271963	0.00179427	MRPL40/MRPL36/MRPL23	3
lightcyan1	CC	GO:1990204	oxidoreductase complex	81/13114	0.000539469	0.00273588	0.00180499	NDUFB7/NDUFA11/NDUFS6/NDUFS8	4
lightcyan1	CC	GO:0055029	nuclear DNA-directed RNA polymerase complex	82/13114	0.000565175	0.00276741	0.00182579	POLR2F/TAF10/POLR2L/POLR3K	4
lightcyan1	CC	GO:0000428	DNA-directed RNA polymerase complex	83/13114	0.00059174	0.0028009	0.00184789	POLR2F/TAF10/POLR2L/POLR3K	4
lightcyan1	CC	GO:0030880	RNA polymerase complex	84/13114	0.000619181	0.00283625	0.00187121	POLR2F/TAF10/POLR2L/POLR3K	4
lightcyan1	CC	GO:0005665	RNA polymerase II, core complex	12/13114	0.0013632	0.00586588	0.00387	POLR2F/POLR2L	2
lightcyan1	CC	GO:0005736	RNA polymerase I complex	12/13114	0.0013632	0.00586588	0.00387	POLR2F/POLR2L	2
lightcyan1	CC	GO:0000313	organellar ribosome	55/13114	0.0021153	0.00858207	0.005662	MRPL40/MRPL36/MRPL23	3
lightcyan1	CC	GO:0005761	mitochondrial ribosome	55/13114	0.0021153	0.00858207	0.005662	MRPL40/MRPL36/MRPL23	3
lightcyan1	CC	GO:0016591	RNA polymerase II, holoenzyme	60/13114	0.00271406	0.0107055	0.0070629	POLR2F/TAF10/POLR2L	3
lightcyan1	CC	GO:0022625	cytosolic large ribosomal subunit	61/13114	0.00284506	0.0109189	0.00720371	RPL18A/RPL28/RPL32	3
lightcyan1	CC	GO:0005777	peroxisome	64/13114	0.00326125	0.0118743	0.00783403	PEX11G/PRDX5/FIS1	3
lightcyan1	CC	GO:0042579	microbody	64/13114	0.00326125	0.0118743	0.00783403	PEX11G/PRDX5/FIS1	3
lightcyan1	CC	GO:0005778	peroxisomal membrane	24/13114	0.00549978	0.019048	0.0125669	PEX11G/FIS1	2
lightcyan1	CC	GO:0031903	microbody membrane	24/13114	0.00549978	0.019048	0.0125669	PEX11G/FIS1	2
lightcyan1	CC	GO:1902495	transmembrane transporter complex	182/13114	0.0101275	0.0342405	0.0225901	NDUFB7/NDUFA11/NDUFS6/NDUFS8	4
lightcyan1	CC	GO:0005774	vacuolar membrane	98/13114	0.0106491	0.0351669	0.0232013	LAMTOR2/LAMTOR1/LAMTOR4	3
lightcyan1	CC	GO:1990351	transporter complex	186/13114	0.0109051	0.0351938	0.023219	NDUFB7/NDUFA11/NDUFS6/NDUFS8	4
lightcyan1	CC	GO:0008023	transcription elongation factor complex	38/13114	0.0134367	0.0415718	0.0274269	ELOF1/ELOB	2
lightcyan1	CC	GO:0061695	transferase complex, transferring phosphorus-containing groups	198/13114	0.0134669	0.0415718	0.0274269	POLR2F/TAF10/POLR2L/POLR3K	4
lightcyan1	MF	GO:0003735	structural constituent of ribosome	181/14198	1.24563e-11	1.18334e-09	1.00961e-09	RPS28/UBA52/RPL18A/MRPL36/RPL28/RPS9/RPS11/RPL32/RPS10/MRPL23/RPS2	11
lightcyan1	MF	GO:0003899	DNA-directed 5'-3' RNA polymerase activity	22/14198	5.00969e-05	0.0011898	0.00101512	POLR2F/POLR2L/POLR3K	3
lightcyan1	MF	GO:0034062	5'-3' RNA polymerase activity	22/14198	5.00969e-05	0.0011898	0.00101512	POLR2F/POLR2L/POLR3K	3
lightcyan1	MF	GO:0097747	RNA polymerase activity	22/14198	5.00969e-05	0.0011898	0.00101512	POLR2F/POLR2L/POLR3K	3
lightcyan1	MF	GO:0016251	RNA polymerase II general transcription initiation factor activity	20/14198	0.0019619	0.0372762	0.0318035	TAF10/DRAP1	2
lightcyan1	MF	GO:0140223	general transcription initiation factor activity	24/14198	0.00282601	0.0415819	0.0354771	TAF10/DRAP1	2
lightcyan1	MF	GO:0016779	nucleotidyltransferase activity	88/14198	0.00306393	0.0415819	0.0354771	POLR2F/POLR2L/POLR3K	3
lightcyan1	KEGG	bta03010	Ribosome	202/9767	6.09934e-11	2.86669e-09	1.92611e-09	RPS28/UBA52/RPL18A/MRPL36/RPL28/RPS9/RPS11/RPL32/RPS10/MRPL23/RPS2	11
lightcyan1	KEGG	bta05171	Coronavirus disease - COVID-19	317/9767	1.1963e-06	2.8113e-05	1.88889e-05	RPS28/UBA52/RPL18A/RPL28/RPS9/RPS11/RPL32/RPS10/RPS2	9
lightcyan1	KEGG	bta05016	Huntington disease	340/9767	0.000168732	0.00251072	0.00168693	POLR2F/NDUFB7/CLTB/NDUFA11/NDUFS6/POLR2L/NDUFS8	7
lightcyan1	KEGG	bta03020	RNA polymerase	33/9767	0.000213678	0.00251072	0.00168693	POLR2F/POLR2L/POLR3K	3
lightcyan1	KEGG	bta00190	Oxidative phosphorylation	165/9767	0.000278961	0.00262224	0.00176186	ATP6V1F/NDUFB7/NDUFA11/NDUFS6/NDUFS8	5
lightcyan1	KEGG	bta04723	Retrograde endocannabinoid signaling	154/9767	0.00212754	0.0166657	0.0111976	NDUFB7/NDUFA11/NDUFS6/NDUFS8	4
lightcyan1	KEGG	bta04150	mTOR signaling pathway	165/9767	0.00273387	0.018356	0.0123332	LAMTOR2/ATP6V1F/LAMTOR1/LAMTOR4	4
lightcyan1	KEGG	bta04932	Non-alcoholic fatty liver disease	179/9767	0.00366536	0.0212507	0.0142782	NDUFB7/NDUFA11/NDUFS6/NDUFS8	4
lightcyan1	KEGG	bta05012	Parkinson disease	304/9767	0.00426231	0.0212507	0.0142782	NDUFB7/NDUFA11/UBA52/NDUFS6/NDUFS8	5
lightcyan1	KEGG	bta04623	Cytosolic DNA-sensing pathway	94/9767	0.00452143	0.0212507	0.0142782	POLR2F/POLR2L/POLR3K	3
lightcyan1	KEGG	bta05415	Diabetic cardiomyopathy	234/9767	0.00938965	0.0401194	0.0269559	NDUFB7/NDUFA11/NDUFS6/NDUFS8	4

## Sheet: Table S6
Table S6.The detailed information of 7 genes associated with loin muscle area identified by GWAS and RNA-seq strategies
Gene:	CXCL13
Entrez Gene ID:	10563
Pathway:	Cytokine-cytokine receptor interaction	KEGG PATHWAY	hsa04060
	Viral protein interaction with cytokine and cytokine receptor	KEGG PATHWAY	hsa04061
	Chemokine signaling pathway	KEGG PATHWAY	hsa04062
	CXCR3-mediated signaling events	PID	cxcr3pathway
	Class A/1 (Rhodopsin-like receptors)	Reactome	R-HSA-373076
	GPCR downstream signalling	Reactome	R-HSA-388396
	Signaling by GPCR	Reactome	R-HSA-372790
	Peptide ligand-binding receptors	Reactome	R-HSA-375276
	Signal Transduction	Reactome	R-HSA-162582
	G alpha (i) signalling events	Reactome	R-HSA-418594
	GPCR ligand binding	Reactome	R-HSA-500792
	Chemokine receptors bind chemokines	Reactome	R-HSA-380108
Disease:	METABOLIC	GAD
	Ulcerative colitis	FunDO	2094
	Lymphoproliferative disorder	FunDO	2103
	Mycosis fungoides	FunDO	2179
	Sicca syndrome	FunDO	2206
	Arthritis	FunDO	2231
	Vasculitis	FunDO	1744
	RENAL	GAD
	Rheumatoid arthritis	FunDO	1781
	HIV infection	FunDO	1809
	Behcet syndrome	FunDO	1869
	Myasthenia Gravis	FunDO	1888
	Cardiac Troponin-T levels	NHGRI GWAS Catalog
	Polyarthritis	FunDO	2025
	CREATININE	GAD
	GLOMERULAR FILTRATION RATE	GAD
GO:	germinal center formation	Gene Ontology	GO:0002467
	lymphocyte chemotaxis across high endothelial venule	Gene Ontology	GO:0002518
	chronic inflammatory response	Gene Ontology	GO:0002544
	regulation of humoral immune response	Gene Ontology	GO:0002920
	extracellular region	Gene Ontology	GO:0005576
	extracellular space	Gene Ontology	GO:0005615
	inflammatory response	Gene Ontology	GO:0006954
	immune response	Gene Ontology	GO:0006955
	cell surface receptor signaling pathway	Gene Ontology	GO:0007166
	G protein-coupled receptor signaling pathway	Gene Ontology	GO:0007186
	positive regulation of cytosolic calcium ion concentration	Gene Ontology	GO:0007204
	cell-cell signaling	Gene Ontology	GO:0007267
	chemokine activity	Gene Ontology	GO:0008009
	heparin binding	Gene Ontology	GO:0008201
	positive regulation of T cell chemotaxis	Gene Ontology	GO:0010820
	fibroblast growth factor binding	Gene Ontology	GO:0017134
	neutrophil chemotaxis	Gene Ontology	GO:0030593
	leukocyte chemotaxis	Gene Ontology	GO:0030595
	CXCR5 chemokine receptor binding	Gene Ontology	GO:0031724
	CCR10 chemokine receptor binding	Gene Ontology	GO:0031735
	positive regulation of integrin activation	Gene Ontology	GO:0033625
	positive regulation of cell-cell adhesion mediated by integrin	Gene Ontology	GO:0033634
	B cell chemotaxis	Gene Ontology	GO:0035754
	endothelial cell chemotaxis to fibroblast growth factor	Gene Ontology	GO:0035768
	defense response to bacterium	Gene Ontology	GO:0042742
	CXCR chemokine receptor binding	Gene Ontology	GO:0045236
	regulation of angiogenesis	Gene Ontology	GO:0045765
	receptor ligand activity	Gene Ontology	GO:0048018
	CXCR3 chemokine receptor binding	Gene Ontology	GO:0048248
	antimicrobial humoral immune response mediated by antimicrobial peptide	Gene Ontology	GO:0061844
	chemokine-mediated signaling pathway	Gene Ontology	GO:0070098
	cellular response to lipopolysaccharide	Gene Ontology	GO:0071222
	activation of GTPase activity	Gene Ontology	GO:0090630
	negative regulation of endothelial cell chemotaxis to fibroblast growth factor	Gene Ontology	GO:2000545
GOslim:	extracellular region	Gene Ontology Slim	GO:0005576
	extracellular space	Gene Ontology Slim	GO:0005615
	cell	Gene Ontology Slim	GO:0005623
	cell-cell signaling	Gene Ontology Slim	GO:0007267
////
Gene:	FIG4
Entrez Gene ID:	9896
Pathway:	Metabolic pathways	KEGG PATHWAY	hsa01100
	3-phosphoinositide biosynthesis	BioCyc	PWY-6352
	Inositol phosphate metabolism	KEGG PATHWAY	hsa00562
	superpathway of inositol phosphate compounds	BioCyc	PWY-6371
	Metabolism of lipids	Reactome	R-HSA-556833
	Metabolism	Reactome	R-HSA-1430728
	Synthesis of PIPs at the late endosome membrane	Reactome	R-HSA-1660517
	Synthesis of PIPs at the Golgi membrane	Reactome	R-HSA-1660514
	PI Metabolism	Reactome	R-HSA-1483255
	Phospholipid metabolism	Reactome	R-HSA-1483257
	Synthesis of PIPs at the early endosome membrane	Reactome	R-HSA-1660516
Disease:	CARDIOVASCULAR	GAD
	HEMATOLOGICAL	GAD
	Nervous system diseases	KEGG DISEASE
	Neurodegenerative diseases	KEGG DISEASE
	Amyotrophic lateral sclerosis (ALS)	KEGG DISEASE	H00058
	Charcot-Marie-Tooth disease	KEGG DISEASE	H00264
	Neuropathy	FunDO	1791
	HEART FAILURE	GAD
	Yunis-Varon syndrome	OMIM	216340
	Congenital malformations	KEGG DISEASE
	Congenital malformations of the nervous system	KEGG DISEASE
	Polymicrogyria	KEGG DISEASE	H00271
	Other congenital malformations	KEGG DISEASE
	Polymicrogyria, bilateral temporooccipital	OMIM	612691
	Amyotrophic lateral sclerosis 11	OMIM	612577
	Yunis-Varon syndrome	KEGG DISEASE	H02127
	Charcot-Marie-Tooth disease, type 4J	OMIM	611228
	LEUKOCYTE COUNT	GAD
	ERYTHROCYTE INDICES	GAD
GO:	Golgi membrane	Gene Ontology	GO:0000139
	phosphatidylinositol-3-phosphatase activity	Gene Ontology	GO:0004438
	protein binding	Gene Ontology	GO:0005515
	endoplasmic reticulum	Gene Ontology	GO:0005783
	lipid droplet	Gene Ontology	GO:0005811
	phosphatidylinositol biosynthetic process	Gene Ontology	GO:0006661
	vacuole organization	Gene Ontology	GO:0007033
	locomotory behavior	Gene Ontology	GO:0007626
	endosome membrane	Gene Ontology	GO:0010008
	positive regulation of neuron projection development	Gene Ontology	GO:0010976
	negative regulation of myelination	Gene Ontology	GO:0031642
	early endosome membrane	Gene Ontology	GO:0031901
	late endosome membrane	Gene Ontology	GO:0031902
	myelin assembly	Gene Ontology	GO:0032288
	phosphatidylinositol-3-phosphate biosynthetic process	Gene Ontology	GO:0036092
	intracellular membrane-bounded organelle	Gene Ontology	GO:0043231
	pigmentation	Gene Ontology	GO:0043473
	phosphatidylinositol-4-phosphate phosphatase activity	Gene Ontology	GO:0043812
	phosphatidylinositol-3,5-bisphosphate 5-phosphatase activity	Gene Ontology	GO:0043813
	phosphatidylinositol dephosphorylation	Gene Ontology	GO:0046856
	neuron development	Gene Ontology	GO:0048666
	recycling endosome	Gene Ontology	GO:0055037
GOslim:	intracellular	Gene Ontology Slim	GO:0005622
	cytoplasm	Gene Ontology Slim	GO:0005737
	endoplasmic reticulum	Gene Ontology Slim	GO:0005783
	organelle	Gene Ontology Slim	GO:0043226
	pigmentation	Gene Ontology Slim	GO:0043473
////
Gene:	AK9
Entrez Gene ID:	221264
Pathway:	Metabolism of nucleotides	Reactome	R-HSA-15869
	Purine metabolism	KEGG PATHWAY	hsa00230
	Pyrimidine metabolism	KEGG PATHWAY	hsa00240
	Metabolic pathways	KEGG PATHWAY	hsa01100
	Metabolism	Reactome	R-HSA-1430728
	Interconversion of nucleotide di- and triphosphates	Reactome	R-HSA-499943
Disease:	INFECTION	GAD
	HEPATITIS C	GAD
	Response to hepatitis C treatment	NHGRI GWAS Catalog
GO:	adenylate kinase activity	Gene Ontology	GO:0004017
	nucleoside diphosphate kinase activity	Gene Ontology	GO:0004550
	ATP binding	Gene Ontology	GO:0005524
	nucleus	Gene Ontology	GO:0005634
	nucleoplasm	Gene Ontology	GO:0005654
	cytoplasm	Gene Ontology	GO:0005737
	mitochondrion	Gene Ontology	GO:0005739
	cytosol	Gene Ontology	GO:0005829
	purine nucleotide metabolic process	Gene Ontology	GO:0006163
	dADP phosphorylation	Gene Ontology	GO:0006174
	dGDP phosphorylation	Gene Ontology	GO:0006186
	AMP phosphorylation	Gene Ontology	GO:0006756
	ATP generation from ADP	Gene Ontology	GO:0006757
	nucleoside diphosphate metabolic process	Gene Ontology	GO:0009132
	nucleobase-containing small molecule interconversion	Gene Ontology	GO:0015949
	nuclear membrane	Gene Ontology	GO:0031965
	nucleoside monophosphate kinase activity	Gene Ontology	GO:0050145
	CDP phosphorylation	Gene Ontology	GO:0061508
	dAMP phosphorylation	Gene Ontology	GO:0061565
	CMP phosphorylation	Gene Ontology	GO:0061566
	dCMP phosphorylation	Gene Ontology	GO:0061567
	GDP phosphorylation	Gene Ontology	GO:0061568
	UDP phosphorylation	Gene Ontology	GO:0061569
	dCDP phosphorylation	Gene Ontology	GO:0061570
	TDP phosphorylation	Gene Ontology	GO:0061571
GOslim:	intracellular	Gene Ontology Slim	GO:0005622
	nucleus	Gene Ontology Slim	GO:0005634
	nucleoplasm	Gene Ontology Slim	GO:0005654
	cytoplasm	Gene Ontology Slim	GO:0005737
	cytosol	Gene Ontology Slim	GO:0005829
	organelle	Gene Ontology Slim	GO:0043226
////
Gene:	TASP1
Entrez Gene ID:	55617
GO:	threonine-type endopeptidase activity	Gene Ontology	GO:0004298
	cytoplasm	Gene Ontology	GO:0005737
	proteolysis	Gene Ontology	GO:0006508
	identical protein binding	Gene Ontology	GO:0042802
	positive regulation of transcription, DNA-templated	Gene Ontology	GO:0045893
	protein maturation	Gene Ontology	GO:0051604
////
Gene:	PLP1
Entrez Gene ID:	5354
Disease:	Schizophrenia	FunDO	2069
	Nervous system diseases	KEGG DISEASE
	Neurodegenerative diseases	KEGG DISEASE
	Hereditary spastic paraplegia	KEGG DISEASE	H00266
	Neuropathy	FunDO	1791
	Congenital abnormality	FunDO	1832
	Cerebral palsy	FunDO	1906
	Congenital disorders of metabolism	KEGG DISEASE
	Congenital disorders of lipid/glycolipid metabolism	KEGG DISEASE
	Hypomyelinating leukodystrophy	KEGG DISEASE	H00679
	CONNATAL PELIZAEUS-MERZBACHER DISEASE	GAD
	Spastic paraplegia 2, X-linked	OMIM	312920
	Pelizaeus-Merzbacher disease	OMIM	312080
GO:	structural molecule activity	Gene Ontology	GO:0005198
	protein binding	Gene Ontology	GO:0005515
	plasma membrane	Gene Ontology	GO:0005886
	inflammatory response	Gene Ontology	GO:0006954
	integrin-mediated signaling pathway	Gene Ontology	GO:0007229
	chemical synaptic transmission	Gene Ontology	GO:0007268
	axon ensheathment	Gene Ontology	GO:0008366
	positive regulation of gene expression	Gene Ontology	GO:0010628
	astrocyte development	Gene Ontology	GO:0014002
	integral component of membrane	Gene Ontology	GO:0016021
	structural constituent of myelin sheath	Gene Ontology	GO:0019911
	substantia nigra development	Gene Ontology	GO:0021762
	central nervous system myelination	Gene Ontology	GO:0022010
	neuron projection development	Gene Ontology	GO:0031175
	long-chain fatty acid biosynthetic process	Gene Ontology	GO:0042759
	myelin sheath	Gene Ontology	GO:0043209
	synapse	Gene Ontology	GO:0045202
	axon development	Gene Ontology	GO:0061564
GOslim:	structural molecule activity	Gene Ontology Slim	GO:0005198
	plasma membrane	Gene Ontology Slim	GO:0005886
////
Gene:	SNCA
Entrez Gene ID:	6622
Pathway:	Parkinson disease	PANTHER	P00049
	alpha-synuclein and parkin-mediated proteolysis in parkinson`s disease	BioCarta	100080
	Alzheimer disease	KEGG PATHWAY	hsa05010
	Parkinson disease	KEGG PATHWAY	hsa05012
	Alpha-synuclein signaling	PID	alphasynuclein_pathway
	Amyloid fiber formation	Reactome	R-HSA-977225
	Metabolism of proteins	Reactome	R-HSA-392499
Disease:	Neurodegenerative disorder	FunDO	2062
	ALZHEIMER'S DISEASE	GAD
	NEUROLOGICAL	GAD
	CARDIOVASCULAR	GAD
	Lysosomal storage disease	FunDO	2086
	Bacterial infection	FunDO	2087
	Parkinson's disease	NHGRI GWAS Catalog
	Rabies	FunDO	2120
	PARKINSON'S DISEASE	GAD
	CHEMDEPENDENCY	GAD
	PSYCHOSES	GAD
	Pelvic inflammatory disease	FunDO	2149
	PSYCH	GAD
	Behavior disease	FunDO	2221
	Central nervous system disease	FunDO	2223
	Hereditary disease	FunDO	2259
	ALCOHOL ABUSE	GAD
	Nervous system diseases	KEGG DISEASE
	Neurodegenerative diseases	KEGG DISEASE
	Lewy body dementia (LBD)	KEGG DISEASE	H00066
	Parkinson disease	KEGG DISEASE	H00057
	Parkinsonian syndrome	KEGG DISEASE	H01600
	Dementia, Lewy body	OMIM	127750
	Movement disorder	FunDO	1789
	Neuropathy	FunDO	1791
	Systemic scleroderma	FunDO	1818
	Congenital abnormality	FunDO	1832
	Ischemia	FunDO	1878
	Depression	FunDO	1907
	Nervous system disease	FunDO	1953
	Amyloidosis	FunDO	1963
	Primary biliary cirrhosis	FunDO	1964
	Myopathy	FunDO	1982
	Dental plaque	FunDO	1997
	Brain disease	FunDO	2035
	C-REACTIVE PROTEIN	GAD
	METHAMPHETAMINE DEPENDENCE	GAD
	PARKINSONS DISEASE	GAD
	Parkinson disease 4	OMIM	605543
	Parkinson disease 1	OMIM	168601
	PARKINSON DISEASE	GAD
GO:	negative regulation of transcription by RNA polymerase II	Gene Ontology	GO:0000122
	SNARE binding	Gene Ontology	GO:0000149
	magnesium ion binding	Gene Ontology	GO:0000287
	transcription regulatory region sequence-specific DNA binding	Gene Ontology	GO:0000976
	microglial cell activation	Gene Ontology	GO:0001774
	positive regulation of receptor recycling	Gene Ontology	GO:0001921
	actin binding	Gene Ontology	GO:0003779
	protein kinase inhibitor activity	Gene Ontology	GO:0004860
	fatty acid binding	Gene Ontology	GO:0005504
	copper ion binding	Gene Ontology	GO:0005507
	calcium ion binding	Gene Ontology	GO:0005509
	protein binding	Gene Ontology	GO:0005515
	phospholipid binding	Gene Ontology	GO:0005543
	extracellular region	Gene Ontology	GO:0005576
	extracellular space	Gene Ontology	GO:0005615
	nucleus	Gene Ontology	GO:0005634
	cytoplasm	Gene Ontology	GO:0005737
	mitochondrion	Gene Ontology	GO:0005739
	lysosome	Gene Ontology	GO:0005764
	cytosol	Gene Ontology	GO:0005829
	plasma membrane	Gene Ontology	GO:0005886
	cell cortex	Gene Ontology	GO:0005938
	negative regulation of protein kinase activity	Gene Ontology	GO:0006469
	apoptotic process	Gene Ontology	GO:0006915
	activation of cysteine-type endopeptidase activity involved in apoptotic process	Gene Ontology	GO:0006919
	chemical synaptic transmission	Gene Ontology	GO:0007268
	ferrous iron binding	Gene Ontology	GO:0008198
	zinc ion binding	Gene Ontology	GO:0008270
	response to iron(II) ion	Gene Ontology	GO:0010040
	regulation of phospholipase activity	Gene Ontology	GO:0010517
	negative regulation of platelet-derived growth factor receptor signaling pathway	Gene Ontology	GO:0010642
	regulation of dopamine secretion	Gene Ontology	GO:0014059
	actin cytoskeleton	Gene Ontology	GO:0015629
	membrane	Gene Ontology	GO:0016020
	synaptic vesicle exocytosis	Gene Ontology	GO:0016079
	synaptic vesicle priming	Gene Ontology	GO:0016082
	inclusion body	Gene Ontology	GO:0016234
	oxidoreductase activity	Gene Ontology	GO:0016491
	kinesin binding	Gene Ontology	GO:0019894
	regulation of transmembrane transporter activity	Gene Ontology	GO:0022898
	axon	Gene Ontology	GO:0030424
	growth cone	Gene Ontology	GO:0030426
	Hsp70 protein binding	Gene Ontology	GO:0030544
	platelet alpha granule membrane	Gene Ontology	GO:0031092
	negative regulation of microtubule polymerization	Gene Ontology	GO:0031115
	receptor internalization	Gene Ontology	GO:0031623
	protein destabilization	Gene Ontology	GO:0031648
	response to magnesium ion	Gene Ontology	GO:0032026
	negative regulation of transporter activity	Gene Ontology	GO:0032410
	response to lipopolysaccharide	Gene Ontology	GO:0032496
	negative regulation of monooxygenase activity	Gene Ontology	GO:0032769
	protein-containing complex	Gene Ontology	GO:0032991
	positive regulation of peptidyl-serine phosphorylation	Gene Ontology	GO:0033138
	response to interferon-gamma	Gene Ontology	GO:0034341
	cellular response to oxidative stress	Gene Ontology	GO:0034599
	negative regulation of histone acetylation	Gene Ontology	GO:0035067
	SNARE complex assembly	Gene Ontology	GO:0035493
	positive regulation of SNARE complex assembly	Gene Ontology	GO:0035543
	histone binding	Gene Ontology	GO:0042393
	dopamine biosynthetic process	Gene Ontology	GO:0042416
	identical protein binding	Gene Ontology	GO:0042802
	alpha-tubulin binding	Gene Ontology	GO:0043014
	neuronal cell body	Gene Ontology	GO:0043025
	cysteine-type endopeptidase inhibitor activity involved in apoptotic process	Gene Ontology	GO:0043027
	positive regulation of apoptotic process	Gene Ontology	GO:0043065
	negative regulation of apoptotic process	Gene Ontology	GO:0043066
	negative regulation of cysteine-type endopeptidase activity involved in apoptotic process	Gene Ontology	GO:0043154
	axon terminus	Gene Ontology	GO:0043679
	cellular protein metabolic process	Gene Ontology	GO:0044267
	positive regulation of endocytosis	Gene Ontology	GO:0045807
	negative regulation of exocytosis	Gene Ontology	GO:0045920
	positive regulation of exocytosis	Gene Ontology	GO:0045921
	tau protein binding	Gene Ontology	GO:0048156
	perinuclear region of cytoplasm	Gene Ontology	GO:0048471
	synaptic vesicle endocytosis	Gene Ontology	GO:0048488
	positive regulation of inflammatory response	Gene Ontology	GO:0050729
	synapse organization	Gene Ontology	GO:0050808
	phosphoprotein binding	Gene Ontology	GO:0051219
	protein tetramerization	Gene Ontology	GO:0051262
	positive regulation of release of sequestered calcium ion into cytosol	Gene Ontology	GO:0051281
	dopamine uptake involved in synaptic transmission	Gene Ontology	GO:0051583
	negative regulation of dopamine uptake involved in synaptic transmission	Gene Ontology	GO:0051585
	negative regulation of serotonin uptake	Gene Ontology	GO:0051612
	regulation of norepinephrine uptake	Gene Ontology	GO:0051621
	negative regulation of norepinephrine uptake	Gene Ontology	GO:0051622
	calcium ion homeostasis	Gene Ontology	GO:0055074
	oxidation-reduction process	Gene Ontology	GO:0055114
	positive regulation of inositol phosphate biosynthetic process	Gene Ontology	GO:0060732
	phospholipase D inhibitor activity	Gene Ontology	GO:0060961
	negative regulation of thrombin-activated receptor signaling pathway	Gene Ontology	GO:0070495
	response to interleukin-1	Gene Ontology	GO:0070555
	dynein complex binding	Gene Ontology	GO:0070840
	cellular response to copper ion	Gene Ontology	GO:0071280
	cellular response to epinephrine stimulus	Gene Ontology	GO:0071872
	positive regulation of protein serine/threonine kinase activity	Gene Ontology	GO:0071902
	supramolecular fiber organization	Gene Ontology	GO:0097435
	presynapse	Gene Ontology	GO:0098793
	supramolecular fiber	Gene Ontology	GO:0099512
	regulation of neuron death	Gene Ontology	GO:1901214
	negative regulation of neuron death	Gene Ontology	GO:1901215
	positive regulation of neuron death	Gene Ontology	GO:1901216
	negative regulation of mitochondrial electron transport, NADH to ubiquinone	Gene Ontology	GO:1902957
	cuprous ion binding	Gene Ontology	GO:1903136
	positive regulation of glutathione peroxidase activity	Gene Ontology	GO:1903284
	positive regulation of hydrogen peroxide catabolic process	Gene Ontology	GO:1903285
	regulation of synaptic vesicle recycling	Gene Ontology	GO:1903421
	regulation of reactive oxygen species biosynthetic process	Gene Ontology	GO:1903426
	negative regulation of chaperone-mediated autophagy	Gene Ontology	GO:1904715
	regulation of presynapse assembly	Gene Ontology	GO:1905606
GOslim:	extracellular region	Gene Ontology Slim	GO:0005576
	extracellular space	Gene Ontology Slim	GO:0005615
	intracellular	Gene Ontology Slim	GO:0005622
	nucleus	Gene Ontology Slim	GO:0005634
	cytoplasm	Gene Ontology Slim	GO:0005737
	mitochondrion	Gene Ontology Slim	GO:0005739
	lysosome	Gene Ontology Slim	GO:0005764
	vacuole	Gene Ontology Slim	GO:0005773
	Golgi apparatus	Gene Ontology Slim	GO:0005794
	cytosol	Gene Ontology Slim	GO:0005829
	ribosome	Gene Ontology Slim	GO:0005840
	plasma membrane	Gene Ontology Slim	GO:0005886
	aging	Gene Ontology Slim	GO:0007568
	oxidoreductase activity	Gene Ontology Slim	GO:0016491
	histone binding	Gene Ontology Slim	GO:0042393
	organelle	Gene Ontology Slim	GO:0043226
////
Gene:	NDUFS8
Entrez Gene ID:	4728
Pathway:	Metabolic pathways	KEGG PATHWAY	hsa01100
	Thermogenesis	KEGG PATHWAY	hsa04714
	Oxidative phosphorylation	KEGG PATHWAY	hsa00190
	Retrograde endocannabinoid signaling	KEGG PATHWAY	hsa04723
	Non-alcoholic fatty liver disease (NAFLD)	KEGG PATHWAY	hsa04932
	Alzheimer disease	KEGG PATHWAY	hsa05010
	Parkinson disease	KEGG PATHWAY	hsa05012
	Huntington disease	KEGG PATHWAY	hsa05016
	Metabolism	Reactome	R-HSA-1430728
	The citric acid (TCA) cycle and respiratory electron transport	Reactome	R-HSA-1428517
	Complex I biogenesis	Reactome	R-HSA-6799198
	Respiratory electron transport	Reactome	R-HSA-611105
	Respiratory electron transport, ATP synthesis by chemiosmotic coupling, and heat production by uncoupling proteins.	Reactome	R-HSA-163200
Disease:	Congenital disorders of metabolism	KEGG DISEASE
	Mitochondrial diseases	KEGG DISEASE
	Mitochondrial complex I deficiency	KEGG DISEASE	H00473
	Leigh syndrome	KEGG DISEASE	H01354
	Mitochondrial complex I deficiency, nuclear type 2	OMIM	618222
GO:	NADH dehydrogenase activity	Gene Ontology	GO:0003954
	protein binding	Gene Ontology	GO:0005515
	mitochondrion	Gene Ontology	GO:0005739
	mitochondrial respiratory chain complex I	Gene Ontology	GO:0005747
	mitochondrial matrix	Gene Ontology	GO:0005759
	mitochondrial electron transport, NADH to ubiquinone	Gene Ontology	GO:0006120
	response to oxidative stress	Gene Ontology	GO:0006979
	NADH dehydrogenase (ubiquinone) activity	Gene Ontology	GO:0008137
	aerobic respiration	Gene Ontology	GO:0009060
	mitochondrial respiratory chain complex I assembly	Gene Ontology	GO:0032981
	metal ion binding	Gene Ontology	GO:0046872
	4 iron, 4 sulfur cluster binding	Gene Ontology	GO:0051539
GOslim:	intracellular	Gene Ontology Slim	GO:0005622
	cytoplasm	Gene Ontology Slim	GO:0005737
	mitochondrion	Gene Ontology Slim	GO:0005739
	organelle	Gene Ontology Slim	GO:0043226
